# Supplementary material for: LimsPortal and BonsaiLIMS: development of a lab information management system for translational medicine
Source: Source Code Biol Med. 2011 May 13;6:9. doi: 10.1186/1751-0473-6-9 (PMC3113716; doi:10.1186/1751-0473-6-9)
Supplement: Additional file 2 — bonsai.zip Compressed file containing the python source code for BonsaiLIMS [file 1751-0473-6-9-S2.zip]

Archive with 97 entries (88 files):
- bonsai/
- bonsai/analysis/
- bonsai/analysis/forms.py
- bonsai/analysis/forms.pyc
- bonsai/analysis/models.py
- bonsai/analysis/models.pyc
- bonsai/analysis/views.py
- bonsai/analysis/views.pyc
- bonsai/analysis/__init__.py
- bonsai/analysis/__init__.pyc
- bonsai/core/
- bonsai/core/admin.py
- bonsai/core/admin.pyc
- bonsai/core/forms.py
- bonsai/core/forms.pyc
- bonsai/core/ldapbackend.py
- bonsai/core/ldapbackend.pyc
- bonsai/core/ldap_backend.pyc
- bonsai/core/models.py
- bonsai/core/models.pyc
- bonsai/core/project_views.py
- bonsai/core/project_views.pyc
- bonsai/core/sample_views.py
- bonsai/core/sample_views.pyc
- bonsai/core/signals.py
- bonsai/core/signals.pyc
- bonsai/core/subject_views.py
- bonsai/core/subject_views.pyc
- bonsai/core/templatetags/
- bonsai/core/templatetags/core_extras.py
- bonsai/core/templatetags/core_extras.pyc
- bonsai/core/templatetags/__init__.py
- bonsai/core/templatetags/__init__.pyc
- bonsai/core/tests.py
- bonsai/core/tests.pyc
- bonsai/core/views.py
- bonsai/core/views.pyc
- bonsai/core/widgets.py
- bonsai/core/widgets.pyc
- bonsai/core/__init__.py
- bonsai/core/__init__.pyc
- bonsai/manage.py
- bonsai/settings.py
- bonsai/settings.pyc
- bonsai/templates/
- bonsai/templates/404.html
- bonsai/templates/500.html
- bonsai/templates/about.html
- bonsai/templates/analysis/
- bonsai/templates/analysis/add.html
- bonsai/templates/analysis/add_attr.html
- bonsai/templates/analysis/analysis_add.html
- bonsai/templates/analysis/analysis_manage.html
- bonsai/templates/analysis/analysis_type_add.html
- bonsai/templates/analysis/analysis_view.html
- bonsai/templates/analysis/delete.html
- bonsai/templates/analysis/edit.html
- bonsai/templates/analysis/main.html
- bonsai/templates/analysis/main_add.html
- bonsai/templates/analysis/main_manage.html
- bonsai/templates/analysis/show_by_sample.html
- bonsai/templates/base.html
- bonsai/templates/help.html
- bonsai/templates/index.html
- bonsai/templates/login.html
- bonsai/templates/projects/
- bonsai/templates/projects/add.html
- bonsai/templates/projects/delete.html
- bonsai/templates/projects/edit.html
- bonsai/templates/projects/list.html
- bonsai/templates/projects/list_subscribed.html
- bonsai/templates/projects/samples.html
- bonsai/templates/projects/show.html
- bonsai/templates/samples/
- bonsai/templates/samples/add.html
- bonsai/templates/samples/delete.html
- bonsai/templates/samples/edit.html
- bonsai/templates/samples/mysamplebookmarks.html
- bonsai/templates/samples/mysamples.html
- bonsai/templates/samples/search_results.html
- bonsai/templates/samples/show.html
- bonsai/templates/samples/show_by_project.html
- bonsai/templates/samples/show_by_subject.html
- bonsai/templates/subjects/
- bonsai/templates/subjects/add.html
- bonsai/templates/subjects/delete.html
- bonsai/templates/subjects/edit.html
- bonsai/templates/subjects/mysubjectbookmarks.html
- bonsai/templates/subjects/mysubjects.html
- bonsai/templates/subjects/show.html
- bonsai/templates/subjects/show_by_project.html
- bonsai/templates/user_profile.html
- bonsai/test_settings.pyc
- bonsai/urls.py
- bonsai/urls.pyc
- bonsai/__init__.py
- bonsai/__init__.pyc
