# Supplementary material for: LimsPortal and BonsaiLIMS: development of a lab information management system for translational medicine
Source: Source Code Biol Med. 2011 May 13;6:9. doi: 10.1186/1751-0473-6-9 (PMC3113716; doi:10.1186/1751-0473-6-9)
Supplement: Additional file 2 — bonsai.zip Compressed file containing the python source code for BonsaiLIMS [file 1751-0473-6-9-S2.zip › bonsai/analysis/forms.py]

from django import forms
from models import AnalysisType
from django.shortcuts import render_to_response
from core.models import Sample
from models import AnalysisType, AnalysisAttribute

class AddAnalysisForm(forms.ModelForm):
	class Meta:
		model = AnalysisAttribute
		fields = ['name', 'value', 'analysis_type', 'sample', 'aliquot_id',]

class AddAnalysisTypeForm(forms.ModelForm):
	class Meta:
		model = AnalysisType
		fields = ['name', 'protocol_url', 'description']
