# Supplementary material for: LimsPortal and BonsaiLIMS: development of a lab information management system for translational medicine
Source: Source Code Biol Med. 2011 May 13;6:9. doi: 10.1186/1751-0473-6-9 (PMC3113716; doi:10.1186/1751-0473-6-9)
Supplement: Additional file 2 — bonsai.zip Compressed file containing the python source code for BonsaiLIMS [file 1751-0473-6-9-S2.zip › bonsai/core/admin.py]

from django.contrib import admin
from models import *

admin.site.register(ProjectCode)
admin.site.register(CollectionMethod)
admin.site.register(Material)
admin.site.register(StorageMethod)
admin.site.register(Project)
admin.site.register(Subject)
admin.site.register(Sample)
