# Supplementary material for: LimsPortal and BonsaiLIMS: development of a lab information management system for translational medicine
Source: Source Code Biol Med. 2011 May 13;6:9. doi: 10.1186/1751-0473-6-9 (PMC3113716; doi:10.1186/1751-0473-6-9)
Supplement: Additional file 2 — bonsai.zip Compressed file containing the python source code for BonsaiLIMS [file 1751-0473-6-9-S2.zip › bonsai/core/models.py]

from django.db import models
from django.contrib.auth.models import User
from django.db.models import signals
from django.dispatch import dispatcher
from django.db.models.signals import post_save
from signals import send_sample_created_email

# -------------------
# Lookup Models
# -------------------
class ProjectCode(models.Model):
	name = models.CharField(max_length=30)
	def __unicode__(self):
		return self.name

class CollectionMethod(models.Model):
	name = models.CharField(max_length=30)
	def __unicode__(self):
		return self.name

class Material(models.Model):
	name = models.CharField(max_length=45)
	def __unicode__(self):
		return self.name

class StorageMethod(models.Model):
	name = models.CharField(max_length=20)
	def __unicode__(self):
		return self.name


# -------------------
# Core Models
# -------------------

class Project(models.Model):
	description = models.CharField(max_length=255, null=True, blank=True)
	date_time_last_updated = models.DateTimeField()
	dms_link = models.URLField(verify_exists=False, max_length=255, null=True, blank=True)
	foliotracker_link = models.URLField(verify_exists=False, max_length=255, null=True, blank=True)
	last_updated_by = models.ForeignKey(User)
	project_code = models.ForeignKey(ProjectCode, verbose_name="* Project code")
	subscribers = models.ManyToManyField(User, related_name="project_subscriptions")
	def __unicode__(self):
		return self.project_code.name

class Subject(models.Model):
	GENDER_CHOICES = (
		('M', 'Male'),
		('F', 'Female'),
		('(NA)', '(NA)'),
	)
	project = models.ForeignKey(Project, related_name='subjects', verbose_name="* Project")
	donor_id = models.CharField(max_length=45, null=True, blank=True)
	age = models.DecimalField(max_digits=3, decimal_places=0, null=True, blank=True)
	date_time_last_updated = models.DateTimeField()
	gender = models.CharField(max_length=4, choices = GENDER_CHOICES, verbose_name="* Gender")
	last_updated_by = models.ForeignKey(User)
	subscribers = models.ManyToManyField(User, related_name="subject_bookmarks")
	def __unicode__(self):
		return self.donor_id

class Sample(models.Model):
	aliquot_no = models.IntegerField()
	subject = models.ForeignKey(Subject, related_name='samples', blank=True, null=True)
	barcode_no = models.CharField(max_length=45, verbose_name="* Barcode no")
	collection_method = models.ForeignKey(CollectionMethod, blank=True, null=True)
	date_time_collected = models.DateTimeField(blank=True,null=True)
	date_time_destroyed = models.DateTimeField(null=True, blank=True)
	date_time_frozen = models.DateTimeField(null=True, blank=True)
	date_time_last_updated = models.DateTimeField()
	dms_sample_info_sheet_link = models.URLField(verify_exists=False, max_length=255, null=True, blank=True)
	external_sample_id = models.CharField(max_length=255, blank=True,null=True)
	freezer_location = models.CharField(max_length=20, null=True, blank=True)
	freeze_method = models.CharField(max_length=20, blank=True, null=True)
	last_updated_by = models.ForeignKey(User)
	material = models.ForeignKey(Material, blank=True, null=True)
	storage_method = models.ForeignKey(StorageMethod, blank=True, null=True)
	subscribers = models.ManyToManyField(User, related_name="sample_bookmarks")
	def __unicode__(self):
		return self.barcode_no

class UserProfile(models.Model):
	user = models.ForeignKey(User, unique=True)
	list_per_page = models.IntegerField()
	

# Signal connecting
# post_save.connect(send_sample_created_email, sender=Sample)
