# Supplementary material for: LimsPortal and BonsaiLIMS: development of a lab information management system for translational medicine
Source: Source Code Biol Med. 2011 May 13;6:9. doi: 10.1186/1751-0473-6-9 (PMC3113716; doi:10.1186/1751-0473-6-9)
Supplement: Additional file 2 — bonsai.zip Compressed file containing the python source code for BonsaiLIMS [file 1751-0473-6-9-S2.zip › bonsai/core/sample_views.py]

from django.shortcuts import render_to_response
from django.contrib import auth
from django.contrib.auth.models import User
import simplejson
from django.http import HttpResponse, HttpResponseRedirect
from models import Sample, Subject, Project
import forms
import datetime
from django.forms.models import modelformset_factory
from django.core.paginator import Paginator
from analysis import models as analysis_models

def add(request):
	user = request.user
	if request.method == 'POST':
		s = Sample()
		s.date_time_last_updated = datetime.datetime.now()
		s.last_updated_by = request.user
		form = forms.SampleForm(request.POST, instance=s)
		if form.is_valid():
			form.save()
			return HttpResponseRedirect('/samples/list/bysubject/%s/1' % form.instance.subject.id)
	else:
		form = forms.SampleForm()
	subscriptions = user.project_subscriptions.all().order_by('project_code')
	form.fields['subject'].queryset = Subject.objects.filter(project__in=subscriptions)
	return render_to_response('samples/add.html', locals() )

def edit(request, id):
	sample = Sample.objects.get(id=id)
	user = request.user
	if request.method == 'POST':
		sample.date_time_last_updated = datetime.datetime.now()
		sample.last_updated_by = request.user
		form = forms.SampleForm(request.POST, instance=sample)
		if form.is_valid():
			form.save()
			return HttpResponseRedirect('/samples/list/bysubject/%s/1' % form.instance.subject.id)
	else:
		form = forms.SampleForm(instance=sample)
	subscriptions = user.project_subscriptions.all().order_by('project_code')
	form.fields['subject'].queryset = Subject.objects.filter(project__in=subscriptions)
	return render_to_response('samples/edit.html', locals())

def show(request, id):
	sample = Sample.objects.get(id=id)
	subject = sample.subject
	samples = subject.samples.all().order_by('barcode_no')
	return render_to_response('samples/show.html', locals())

def show_by_project(request, project_id, page_num=1):
	"""Displays all the samples of a given project page by page."""
	user = request.user
	subscriptions = user.project_subscriptions.all()
	project = Project.objects.get(id=project_id)
	list_per_page = user.get_profile().list_per_page
	paginator = Paginator(Sample.objects.filter(subject__project=project), list_per_page)
	page = paginator.page(page_num)
	samples = page.object_list
	sample_bookmarks = user.sample_bookmarks.all()
	return render_to_response('samples/show_by_project.html', locals())

def show_by_subject(request, subject_id, page_num=1):
	"""Displays all the samples of a given subject page by page"""
	subject = Subject.objects.get(id=subject_id)
	user = request.user
	list_per_page = user.get_profile().list_per_page
	paginator = Paginator(subject.samples.all(), list_per_page)
	page = paginator.page(page_num)
	samples = page.object_list
	sample_bookmarks = user.sample_bookmarks.all()
	return render_to_response('samples/show_by_subject.html', locals())

def show_by_user(request, page_num=1):
	user = request.user
	list_per_page = user.get_profile().list_per_page
	paginator = Paginator(Sample.objects.filter(last_updated_by=user), list_per_page)
	page = paginator.page(page_num)
	samples = page.object_list
	sample_bookmarks = user.sample_bookmarks.all()
	return render_to_response('samples/mysamples.html', locals())

def search(request):
	if request.method=='POST':
		kw = request.POST['sample_id']
		if kw is not None:
			samples = Sample.objects.filter(barcode_no__icontains=kw)
			return render_to_response('samples/search_results.html', locals())

def delete(request, id):
	sample = Sample.objects.get(id=id)
	subject = sample.subject
	user = request.user
	if request.method == 'POST':
		# delete all analyses of that sample
		analysis_models.AnalysisAttribute.objects.filter(sample=sample).delete()
		# delete the sample
		sample.delete()
		return HttpResponseRedirect('/samples/list/bysubject/%s/1' % subject.id)
	return render_to_response('samples/delete.html', locals())

def add_aliquot(request, sample_id):
	if request.method == 'POST':
		sample = Sample.objects.get(id=sample_id)
		sample.aliquot_no = sample.aliquot_no + 1
		sample.save()
		return HttpResponse(sample.aliquot_no)
	return HttpResponse("-1")

def add_bookmark(request, sample_id):
	if request.method == 'POST':
		sample = Sample.objects.get(id=sample_id)
		sample.subscribers.add( request.user )
		return HttpResponse(request.user.id)

def remove_bookmark(request, sample_id):
	if request.method == 'POST':
		user = request.user
		sample = Sample.objects.get(id=sample_id)
		sample.subscribers.remove( request.user )
		return HttpResponse(True)

def show_bookmarks(request, page_num=1):
	user = request.user
 	paginator = Paginator(user.sample_bookmarks.all(), 10)
	page = paginator.page(page_num)
	bookmarks = page.object_list
	return render_to_response('samples/mysamplebookmarks.html', locals())
