# Supplementary material for: LimsPortal and BonsaiLIMS: development of a lab information management system for translational medicine
Source: Source Code Biol Med. 2011 May 13;6:9. doi: 10.1186/1751-0473-6-9 (PMC3113716; doi:10.1186/1751-0473-6-9)
Supplement: Additional file 2 — bonsai.zip Compressed file containing the python source code for BonsaiLIMS [file 1751-0473-6-9-S2.zip › bonsai/core/templatetags/core_extras.py]

from django import template
from core import models

register = template.Library()

def is_in_list(value, arg):
	if value is None:
		return False
	if arg in value:
		return True
	return False

def sample_count(value):
	"""Returns the number of samples for a specific project."""
	return models.Sample.objects.filter(subject__project=value).count()

register.filter('is_in_list', is_in_list)
register.filter('is_in_subject_bookmarks', is_in_list)
register.filter('is_in_sample_bookmarks', is_in_list)
register.filter('sample_count', sample_count)
