# Supplementary material for: LimsPortal and BonsaiLIMS: development of a lab information management system for translational medicine
Source: Source Code Biol Med. 2011 May 13;6:9. doi: 10.1186/1751-0473-6-9 (PMC3113716; doi:10.1186/1751-0473-6-9)
Supplement: Additional file 2 — bonsai.zip Compressed file containing the python source code for BonsaiLIMS [file 1751-0473-6-9-S2.zip › bonsai/core/tests.py]

import unittest
from django.contrib import auth

class LdapAuthenticationTestCase (unittest.TestCase):
	
	username = 'sbozdag'
	password = 'GokseL687!_?'
	
	def testAuthenticating(self):
		error, user = auth.authenticate(self.username, self.password)
		self.assertEquals(error, None)
		 
		
