# Supplementary material for: LimsPortal and BonsaiLIMS: development of a lab information management system for translational medicine
Source: Source Code Biol Med. 2011 May 13;6:9. doi: 10.1186/1751-0473-6-9 (PMC3113716; doi:10.1186/1751-0473-6-9)
Supplement: Additional file 2 — bonsai.zip Compressed file containing the python source code for BonsaiLIMS [file 1751-0473-6-9-S2.zip › bonsai/core/views.py]

# Create your views here.
from django.shortcuts import render_to_response
from django.contrib import auth
from django.contrib.auth.models import User
from django.http import HttpResponseRedirect
from django.contrib.auth import logout
from models import UserProfile
from forms import UserProfileForm

def index(request):
	'''
	This is the main view. User will login through the login box on the 
	top right of page. id_username and id_password are returned. Authentication
	system is pluggable.
	'''
	if request.method == 'POST':
		username = request.POST['id_username']
		password = request.POST['id_password']
		user = auth.authenticate(username=username, password=password) 
		if user is not None:
			auth.login(request, user)
			try:
				profile = user.get_profile()
			except Exception, e:
				profile = UserProfile(user=user, list_per_page=25)
				profile.save()
			return HttpResponseRedirect('/project/list/1')
	return render_to_response('login.html', locals())

def logout_user(request):
	logout(request)
	return HttpResponseRedirect('/')

def set_user_profile(request):
	"""sets the user profile"""
	profile = request.user.get_profile()
	form = UserProfileForm(instance=profile)
	if 'next' in request.GET:
		next = request.GET['next']
	if request.method == 'POST':
		form = UserProfileForm(request.POST, instance=profile)
		if 'next' in request.POST:
			next = request.POST['next']
		else:
			next = '/'
		if form.is_valid():
			form.save()
			request.user.message_set.create(message="Your settings are updated.")
			return HttpResponseRedirect(next)
	return render_to_response('user_profile.html', locals())
	
