# Supplementary material for: LimsPortal and BonsaiLIMS: development of a lab information management system for translational medicine
Source: Source Code Biol Med. 2011 May 13;6:9. doi: 10.1186/1751-0473-6-9 (PMC3113716; doi:10.1186/1751-0473-6-9)
Supplement: Additional file 2 — bonsai.zip Compressed file containing the python source code for BonsaiLIMS [file 1751-0473-6-9-S2.zip › bonsai/settings.py]

# Django settings for bonsai project.

import os.path

DEBUG = False
TEMPLATE_DEBUG = False
#TODO: Use it
STATIC_DOC_ROOT = os.path.join(os.path.dirname(__file__), 'media').replace('\\','/'),
ADMINS = (
	('Selcuk Bozdag', 's.bozdag@dundee.ac.uk'),
)

MANAGERS = ADMINS

RUNNING_MODE = 'prod' # 'test', 'dev', or 'prod'

if RUNNING_MODE is 'dev':
	DATABASE_ENGINE = 'mysql'           # 'postgresql_psycopg2', 'postgresql', 'mysql', 'sqlite3' or 'oracle'.
	DATABASE_NAME = 'bonsai'             # Or path to database file if using sqlite3.
	DATABASE_USER = 'root'             # Not used with sqlite3.
	DATABASE_PASSWORD = 'root'         # Not used with sqlite3.
	DATABASE_HOST = ''             # Set to empty string for localhost. Not used with sqlite3.
	DATABASE_PORT = ''             # Set to empty string for default. Not used with sqlite3.
elif RUNNING_MODE is 'test':
	DATABASE_ENGINE = 'sqlite3'           # 'postgresql_psycopg2', 'postgresql', 'mysql', 'sqlite3' or 'oracle'.
	DATABASE_NAME = 'bonsai.db'             # Or path to database file if using sqlite3.
	DATABASE_USER = ''             # Not used with sqlite3.
	DATABASE_PASSWORD = ''         # Not used with sqlite3.
	DATABASE_HOST = ''             # Set to empty string for localhost. Not used with sqlite3.
	DATABASE_PORT = ''             # Set to empty string for default. Not used with sqlite3.
elif RUNNING_MODE is 'prod':
	DATABASE_ENGINE = 'oracle'           # 'postgresql_psycopg2', 'postgresql', 'mysql', 'sqlite3' or 'oracle'.
	DATABASE_NAME = 'bioinf01'             # Or path to database file if using sqlite3.
	DATABASE_USER = 'wednesdaylims'             # Not used with sqlite3.
	DATABASE_PASSWORD = 'ruefDig'         # Not used with sqlite3.
	DATABASE_HOST = 'oracle-11g-dev.tmrc.co.uk'             # Set to empty string for localhost. Not used with sqlite3.
	DATABASE_PORT = '1522'             # Set to empty string for default. Not used with sqlite3.

# Local time zone for this installation. Choices can be found here:
# http://en.wikipedia.org/wiki/List_of_tz_zones_by_name
# although not all choices may be available on all operating systems.
# If running in a Windows environment this must be set to the same as your
# system time zone.
TIME_ZONE = 'Europe/London'
DATE_FORMAT = 'jS F Y'
TIME_FORMAT = 'P'
# Language code for this installation. All choices can be found here:
# http://www.i18nguy.com/unicode/language-identifiers.html
LANGUAGE_CODE = 'en-gb'

SITE_ID = 1

# If you set this to False, Django will make some optimizations so as not
# to load the internationalization machinery.
USE_I18N = True

# Absolute path to the directory that holds media.
# Example: "/home/media/media.lawrence.com/"
MEDIA_ROOT = ''

# URL that handles the media served from MEDIA_ROOT. Make sure to use a
# trailing slash if there is a path component (optional in other cases).
# Examples: "http://media.lawrence.com", "http://example.com/media/"
MEDIA_URL = ''

# URL prefix for admin media -- CSS, JavaScript and images. Make sure to use a
# trailing slash.
# Examples: "http://foo.com/media/", "/media/".
ADMIN_MEDIA_PREFIX = '/media/'

# Make this unique, and don't share it with anybody.
SECRET_KEY = '=o77+qc8q=ac_ut9ffe%fm*&i2g-!2@=m9h-=7hon6w$qtlz*7'

# List of callables that know how to import templates from various sources.
TEMPLATE_LOADERS = (
    'django.template.loaders.filesystem.load_template_source',
    'django.template.loaders.app_directories.load_template_source',
#     'django.template.loaders.eggs.load_template_source',
)

MIDDLEWARE_CLASSES = (
    'django.middleware.common.CommonMiddleware',
    'django.contrib.sessions.middleware.SessionMiddleware',
    'django.contrib.auth.middleware.AuthenticationMiddleware',
)

ROOT_URLCONF = 'bonsai.urls'

TEMPLATE_DIRS = (
    # Put strings here, like "/home/html/django_templates" or "C:/www/django/templates".
    # Always use forward slashes, even on Windows.
    # Don't forget to use absolute paths, not relative paths.
    os.path.join(os.path.dirname(__file__), 'templates').replace('\\','/'),
)

AUTHENTICATION_BACKENDS = ('core.ldapbackend.LdapBackend','django.contrib.auth.backends.ModelBackend',)
AUTH_PROFILE_MODULE = 'core.UserProfile'

INSTALLED_APPS = (
    'django.contrib.auth',
    'django.contrib.contenttypes',
    'django.contrib.sessions',
    'django.contrib.sites',
    'django.contrib.admin',
    'django.contrib.webdesign',
    'core',
    'analysis',
)

LDAP_ADDRESS = 'ldap.lifesci.dundee.ac.uk'
LDAP_PORT = '389'
LDAP_TLS_ENABLED = False
LDAP_BASE_DN = 'ou=people,ou=lifesci,o=dundee'
LDAP_BIND_DN = 'ou=edir,ou=people,ou=lifesci,o=dundee'
LDAP_LOGIN_ATTRIBUTE = 'uid'
LDAP_FIRSTNAME_ATTRIBUTE = 'givenName'
LDAP_LASTNAME_ATTRIBUTE = 'sn'
LDAP_EMAIL_ATTRIBUTE = 'mail'

#CACHE
#CACHE_BACKEND = 'db://bonsai_cache'

EMAIL_SUBJECT_PREFIX = "[BonsaiLIMS]"
EMAIL_HOST = 'smtp.dundee.ac.uk'
EMAIL_PORT = 25
EMAIL_HOST_USER= 'sbozdag'
EMAIL_HOST_PASSWORD= 'goksel687!_?'
EMAIL_USE_TLS=True
