# Supplementary material for: LimsPortal and BonsaiLIMS: development of a lab information management system for translational medicine
Source: Source Code Biol Med. 2011 May 13;6:9. doi: 10.1186/1751-0473-6-9 (PMC3113716; doi:10.1186/1751-0473-6-9)
Supplement: Additional file 4 — site_media.zip Graphics required for web GUI interface elements [file 1751-0473-6-9-S4.ZIP]

Archive with 66 entries (60 files):
- site_media/
- site_media/css/
- site_media/css/default.css
- site_media/css/jquery.autocomplete.css
- site_media/css/smoothness/
- site_media/css/smoothness/images/
- site_media/css/smoothness/images/ui-bg_flat_0_aaaaaa_40x100.png
- site_media/css/smoothness/images/ui-bg_flat_75_ffffff_40x100.png
- site_media/css/smoothness/images/ui-bg_glass_55_fbf9ee_1x400.png
- site_media/css/smoothness/images/ui-bg_glass_65_ffffff_1x400.png
- site_media/css/smoothness/images/ui-bg_glass_75_dadada_1x400.png
- site_media/css/smoothness/images/ui-bg_glass_75_e6e6e6_1x400.png
- site_media/css/smoothness/images/ui-bg_glass_95_fef1ec_1x400.png
- site_media/css/smoothness/images/ui-bg_highlight-soft_75_cccccc_1x100.png
- site_media/css/smoothness/images/ui-icons_222222_256x240.png
- site_media/css/smoothness/images/ui-icons_2e83ff_256x240.png
- site_media/css/smoothness/images/ui-icons_454545_256x240.png
- site_media/css/smoothness/images/ui-icons_888888_256x240.png
- site_media/css/smoothness/images/ui-icons_cd0a0a_256x240.png
- site_media/css/smoothness/jquery-ui-1.7.1.custom.css
- site_media/css/smoothness/ui.timepickr.css
- site_media/css/thickbox.css
- site_media/images/
- site_media/images/alarm-clock.png
- site_media/images/arrow-down.png
- site_media/images/bell-disable.png
- site_media/images/bell.png
- site_media/images/book-open.png
- site_media/images/book.png
- site_media/images/bookmark.png
- site_media/images/calendar-select.png
- site_media/images/cross.png
- site_media/images/database.png
- site_media/images/direction.png
- site_media/images/documentplus.png
- site_media/images/exclamation.png
- site_media/images/firefox.png
- site_media/images/home.png
- site_media/images/information.png
- site_media/images/light-bulb.png
- site_media/images/minus-circle.png
- site_media/images/monitor-plus.png
- site_media/images/monitor.png
- site_media/images/pencil.png
- site_media/images/pipette.png
- site_media/images/plus.png
- site_media/images/printer.png
- site_media/images/projection-screen-presentation.png
- site_media/images/star-empty.png
- site_media/images/star.png
- site_media/images/table-excel.png
- site_media/images/table.png
- site_media/images/tick-circle.png
- site_media/images/tick.png
- site_media/images/user-orange-female.png
- site_media/images/user-orange.png
- site_media/images/user-silhouette.png
- site_media/js/
- site_media/js/jquery-1.3.2.min.js
- site_media/js/jquery-ui-1.7.1.custom.min.js
- site_media/js/jquery.autocomplete.min.js
- site_media/js/jquery.bgiframe.min.js
- site_media/js/jquery.corner.js
- site_media/js/jquery.qtip-1.0.0-beta4.min.js
- site_media/js/jquery.timepickr.min.js
- site_media/js/thickbox-compressed.js
