# Supplementary material for: LimsPortal and BonsaiLIMS: development of a lab information management system for translational medicine
Source: Source Code Biol Med. 2011 May 13;6:9. doi: 10.1186/1751-0473-6-9 (PMC3113716; doi:10.1186/1751-0473-6-9)
Supplement: Additional file 4 — site_media.zip Graphics required for web GUI interface elements [file 1751-0473-6-9-S4.ZIP › site_media/css/default.css]

body {
	text-align: left;
	margin: 0px;
	padding: 0px;
	line-height: 1.5em;
	font-family: Arial, Verdana, Tahoma, sans-serif;
	font-size: .76em;
	background-color: #fff;
}

/* page layout*/
div#bigcontainer{
	width: 987px;
	padding: 0px;
	margin: 0px auto;
}

div#header {
	margin-top: 10px;
	height:65px;
	background-color:#fff;
	color:#4682B4;
}

div#logo {
	float: left;
	margin-top: 0px;
	font-size: 36px;
}

div#logo a{
    text-decoration: none;
}
div#logo a:visited{
    text-decoration: none;
}
div#logo a:active{
    text-decoration: none;
}


div#help_signin_out {
	float: right;
	margin-top: 0px;
}

div#searchbox {
    float: left;
    font-size: 12px;
    width: 300px;
}

div#leftmenu {
	float: right;
	font-size: 12px;
	width: 600px;
}

div#center_container {
	clear: both;
	padding-top: 40px;
	width: 100%;
}

span.lims_text {
	color:#4682B4;
}

span.beta {
	font-style: italic;
	font-size: .47em;
	vertical-align: super;
	color:#666;
	margin: 0px;
	padding: 0px;
}


form#formLogin {
	background-color: #fff;
	color: #222;
	border-top: 1px solid #dde;
	border-bottom: 1px solid #dde;
	text-align: left;
}


form#formLogin table td.label {
	font-size: 1.1em;
	color: #333;
	font-weight: bold;
	text-align: right;
}

form#formLogin table td.control {
	font-size: 1.1em;
	color: #555;
	text-align: left;
}

form#formLogin a {
	font-size: .67em;
}

#login_submit_button {
	text-align:left;
	font-size: 1em;
	border: 1px solid #333;
	background-color: #006699;
	color: #fff;
}


.inlineblox {
	display: inline;
}

#logo {
	text-align: left;
	margin: 0px;
	padding: 0px;
	float: left;
	width: 20%;
}
#content {
	text-align: left;
	padding: 0px;
	float: right;
	width: 80%;
	height: 100%;
	margin: 0px;
}
div#footer {
	clear: both;
	padding-top: 50px;
	text-align: center;
	font-size: 10px;
	margin: 0px auto;
	width: 80%;
}

#main {
	margin: 0px;
	padding: 0px;
	width: 100%;
	height: 100%;
	overflow:  scroll;
}

/* TABLES
 * =======
 *
*/


table {
	width: 100%;
}

table.datagrid {
	width: 100%;
	text-align: left;
}

table.datagrid td {
	font-family: Verdana, Tahoma, Arial, sans-serif;
	font-size: .63em;
}
table.datagrid th{
	background-color: #4682B4;
	color: #fff;
	font-family: Verdana, Tahoma, Arial, sans-serif;
	font-variant: bolder;
	font-size: .88em;
}

.table_page_nav {
	margin: 0px auto;
	width: 20%;
	text-align: center;
	color: #433;
}

tr.odd {
	background-color:#FFFAF0;
}

tr.even {
	background-color:#F5F5F5;
}

div#deepnote{
	margin-top: 100px;
	float: left;
}

div#messageDiv{
	background-color:#00cc00;
	color:#fff;
	font-weight: bolder;
	width: 300px;
	margin: 0 auto;
}


/*
 * MENU
 */

ul.menunav {
	text-align: right;
	font-size: .95em;
	list-style: none;
	margin: 0;
	padding: 0;
	float: right;
	background-color: #f5f5f5;
}

ul.menunav li{
	list-style: none;
	margin: 0;
	padding: 0;
	float: right;
}

ul.menunav a{
	display: block;
	text-decoration: none;
	font-weight: bold;
	color: #333;
	padding: 10px;
}

ul.menunav a:hover{
	text-decoration: underline;
}

ul.menunav a:active{
	text-decoration: underline;
}

ul {
	list-style-type: none;

}

/*
 * FORM
 */

.form_ul {
	list-style-type: none;
}

.form_error_list {
	display: block;
}

.form_table {
	text-align: left;
	margin-left:0px;
}

.form_table th{
	text-align: right;
	font-size: 11px;
}

.form_table input text {
	border: 1px solid #333;
}

.form_ul label {
	width: 150px;
	text-align:left;
	font-size: 1.2em;
}

input[type=text], input[type=password], select {
	width: 200px;
	font-size: 14px;
	border: 1px solid #cfcfcf;
	margin-left: 10px;
}

input[type=submit]{
	margin-left:10px;
	border: 1px solid #cfcfcf;
}

input[type=button] {
	margin-left:2px;
	border: 1px solid #cfcfcf;
}

input.vDateField {
    width: 120px;
}
input.vTimeField {
    width: 60px;
}

label {
    font-weight: bold;
}

input#sample_search {
    width: 150px;
    font-size: 14px;
    margin: 0px;
}

input#search_button {
    margin : 0px;
    background-color: #006699;
    color: #fff;
}

#id_submit, #id_cancel {
	text-align:left;
	font-size: .97em;
	border: 1px solid #cfcfcf;
	background-color: #006699;
	color: #fff;
}

li {
	list-style-type: none;
	margin-top:10px;
}

/* the 'fix' for the datepicker */
#ui-datepicker-div {
	font-size: .78em;
	font-family: Arial, Verdana, Tahoma, sans-serif;
	z-index: 5;
}

.form_label {
	text-align:left;
	font-size: 11px;
}

.form_text {
	font-size: 14px;
	border: 1px solid #333;
}

/*For warning text*/
.warning {
	color: #cc0000;
	font-variant: small-caps;

}
/*Date Picker */
.vDateField {
	width: 100px;
    padding-left: 20px;
	background-image: url('/site_media/images/calendar-select.png');
 	background-repeat: no-repeat;
    background-position: left center;
}
/*Time Picker*/
.vTimeField {
	width: 70px;
    padding-left: 20px;
	background-image: url('/site_media/images/alarm-clock.png');
 	background-repeat: no-repeat;
    background-position: left center;

}

/*Add analysis dialog*/
#typeDiv {
	font-size: .76em;
	width: 500px;

}

/*Analysis Tab*/
#tabs {
	font-family: Arial, Verdana, Tahoma, sans-serif;
}
#addmenu {
	font-family: Arial, Verdana, Tahoma, sans-serif;
}
#tabs ul {
	font-size: .63em;
}

/* Breadcrumb */
div.breadcrumb {
	text-align:left;
	color: #333;
	font-size: 11px;
	font-weight: bold;
	border-bottom: 1px dashed #cfcfcf;
}

div.actionBar {
	background: #ffe;
	width: 100%;
	text-align: left;
}

div.left_col {
	float:left;
	padding: 20px;
	height: 450px;
}

/* Right description div*/
div.rdescription{
	background-color: #fff; /*background color of content*/
	color: #000; /*text color of content*/
	/*border: 1px solid #069; border color*/
	padding-left: 2ex;
	float: right;
	margin-top: 0px;
	width: 450px;
	background-color: #F5F5F5;
}
