# Supplementary material for: LimsPortal and BonsaiLIMS: development of a lab information management system for translational medicine
Source: Source Code Biol Med. 2011 May 13;6:9. doi: 10.1186/1751-0473-6-9 (PMC3113716; doi:10.1186/1751-0473-6-9)
Supplement: Additional file 4 — site_media.zip Graphics required for web GUI interface elements [file 1751-0473-6-9-S4.ZIP › site_media/css/smoothness/ui.timepickr.css]

/* ui.dropslide */

.ui-dropslide      { position:absolute; }
.ui-dropslide ol   { 
    margin-top:2px; 
    list-style-type:none;
    list-style:none; 
}
.ui-dropslide li   { 
    float:left; 
    margin:0;
    padding:0;
    list-style-type:none;
    list-style:none;
}
.ui-dropslide span {
    font-size:.7em;
    padding:4px 6px 4px 6px;
    margin-left:2px;
    text-align:center;
    cursor:pointer;
    -moz-border-radius:3px;
    -webkit-border-radius:3px;
    display:block;
    text-align:center;
}
.ui-timepickr ol li.hour, 
.ui-timepickr ol li.minute, 
.ui-timepickr ol li.second { width:30px; }

/* system theme (default) */

span.ui-timepickr span {
    border-width:1px;
    border-style:solid;
    border-color:ThreeDLightShadow ThreeDShadow ThreeDShadow ThreeDLightShadow;
    color:ButtonText;
    background:ButtonFace;
}

span.ui-timepickr span.ui-state-hover {
    color:HighlightText;
    background:Highlight;
}
