# Supplementary material for: LimsPortal and BonsaiLIMS: development of a lab information management system for translational medicine
Source: Source Code Biol Med. 2011 May 13;6:9. doi: 10.1186/1751-0473-6-9 (PMC3113716; doi:10.1186/1751-0473-6-9)
Supplement: Additional file 4 — site_media.zip Graphics required for web GUI interface elements [file 1751-0473-6-9-S4.ZIP › site_media/js/jquery-ui-1.7.1.custom.min.js]

/*
 * jQuery UI 1.7.1
 *
 * Copyright (c) 2009 AUTHORS.txt (http://jqueryui.com/about)
 * Dual licensed under the MIT (MIT-LICENSE.txt)
 * and GPL (GPL-LICENSE.txt) licenses.
 *
 * http://docs.jquery.com/UI
 */
jQuery.ui||(function(c){var i=c.fn.remove,d=c.browser.mozilla&&(parseFloat(c.browser.version)<1.9);c.ui={version:"1.7.1",plugin:{add:function(k,l,n){var m=c.ui[k].prototype;for(var j in n){m.plugins[j]=m.plugins[j]||[];m.plugins[j].push([l,n[j]])}},call:function(j,l,k){var n=j.plugins[l];if(!n||!j.element[0].parentNode){return}for(var m=0;m<n.length;m++){if(j.options[n[m][0]]){n[m][1].apply(j.element,k)}}}},contains:function(k,j){return document.compareDocumentPosition?k.compareDocumentPosition(j)&16:k!==j&&k.contains(j)},hasScroll:function(m,k){if(c(m).css("overflow")=="hidden"){return false}var j=(k&&k=="left")?"scrollLeft":"scrollTop",l=false;if(m[j]>0){return true}m[j]=1;l=(m[j]>0);m[j]=0;return l},isOverAxis:function(k,j,l){return(k>j)&&(k<(j+l))},isOver:function(o,k,n,m,j,l){return c.ui.isOverAxis(o,n,j)&&c.ui.isOverAxis(k,m,l)},keyCode:{BACKSPACE:8,CAPS_LOCK:20,COMMA:188,CONTROL:17,DELETE:46,DOWN:40,END:35,ENTER:13,ESCAPE:27,HOME:36,INSERT:45,LEFT:37,NUMPAD_ADD:107,NUMPAD_DECIMAL:110,NUMPAD_DIVIDE:111,NUMPAD_ENTER:108,NUMPAD_MULTIPLY:106,NUMPAD_SUBTRACT:109,PAGE_DOWN:34,PAGE_UP:33,PERIOD:190,RIGHT:39,SHIFT:16,SPACE:32,TAB:9,UP:38}};if(d){var f=c.attr,e=c.fn.removeAttr,h="http://www.w3.org/2005/07/aaa",a=/^aria-/,b=/^wairole:/;c.attr=function(k,j,l){var m=l!==undefined;return(j=="role"?(m?f.call(this,k,j,"wairole:"+l):(f.apply(this,arguments)||"").replace(b,"")):(a.test(j)?(m?k.setAttributeNS(h,j.replace(a,"aaa:"),l):f.call(this,k,j.replace(a,"aaa:"))):f.apply(this,arguments)))};c.fn.removeAttr=function(j){return(a.test(j)?this.each(function(){this.removeAttributeNS(h,j.replace(a,""))}):e.call(this,j))}}c.fn.extend({remove:function(){c("*",this).add(this).each(function(){c(this).triggerHandler("remove")});return i.apply(this,arguments)},enableSelection:function(){return this.attr("unselectable","off").css("MozUserSelect","").unbind("selectstart.ui")},disableSelection:function(){return this.attr("unselectable","on").css("MozUserSelect","none").bind("selectstart.ui",function(){return false})},scrollParent:function(){var j;if((c.browser.msie&&(/(static|relative)/).test(this.css("position")))||(/absolute/).test(this.css("position"))){j=this.parents().filter(function(){return(/(relative|absolute|fixed)/).test(c.curCSS(this,"position",1))&&(/(auto|scroll)/).test(c.curCSS(this,"overflow",1)+c.curCSS(this,"overflow-y",1)+c.curCSS(this,"overflow-x",1))}).eq(0)}else{j=this.parents().filter(function(){return(/(auto|scroll)/).test(c.curCSS(this,"overflow",1)+c.curCSS(this,"overflow-y",1)+c.curCSS(this,"overflow-x",1))}).eq(0)}return(/fixed/).test(this.css("position"))||!j.length?c(document):j}});c.extend(c.expr[":"],{data:function(l,k,j){return !!c.data(l,j[3])},focusable:function(k){var l=k.nodeName.toLowerCase(),j=c.attr(k,"tabindex");return(/input|select|textarea|button|object/.test(l)?!k.disabled:"a"==l||"area"==l?k.href||!isNaN(j):!isNaN(j))&&!c(k)["area"==l?"parents":"closest"](":hidden").length},tabbable:function(k){var j=c.attr(k,"tabindex");return(isNaN(j)||j>=0)&&c(k).is(":focusable")}});function g(m,n,o,l){function k(q){var p=c[m][n][q]||[];return(typeof p=="string"?p.split(/,?\s+/):p)}var j=k("getter");if(l.length==1&&typeof l[0]=="string"){j=j.concat(k("getterSetter"))}return(c.inArray(o,j)!=-1)}c.widget=function(k,j){var l=k.split(".")[0];k=k.split(".")[1];c.fn[k]=function(p){var n=(typeof p=="string"),o=Array.prototype.slice.call(arguments,1);if(n&&p.substring(0,1)=="_"){return this}if(n&&g(l,k,p,o)){var m=c.data(this[0],k);return(m?m[p].apply(m,o):undefined)}return this.each(function(){var q=c.data(this,k);(!q&&!n&&c.data(this,k,new c[l][k](this,p))._init());(q&&n&&c.isFunction(q[p])&&q[p].apply(q,o))})};c[l]=c[l]||{};c[l][k]=function(o,n){var m=this;this.namespace=l;this.widgetName=k;this.widgetEventPrefix=c[l][k].eventPrefix||k;this.widgetBaseClass=l+"-"+k;this.options=c.extend({},c.widget.defaults,c[l][k].defaults,c.metadata&&c.metadata.get(o)[k],n);this.element=c(o).bind("setData."+k,function(q,p,r){if(q.target==o){return m._setData(p,r)}}).bind("getData."+k,function(q,p){if(q.target==o){return m._getData(p)}}).bind("remove",function(){return m.destroy()})};c[l][k].prototype=c.extend({},c.widget.prototype,j);c[l][k].getterSetter="option"};c.widget.prototype={_init:function(){},destroy:function(){this.element.removeData(this.widgetName).removeClass(this.widgetBaseClass+"-disabled "+this.namespace+"-state-disabled").removeAttr("aria-disabled")},option:function(l,m){var k=l,j=this;if(typeof l=="string"){if(m===undefined){return this._getData(l)}k={};k[l]=m}c.each(k,function(n,o){j._setData(n,o)})},_getData:function(j){return this.options[j]},_setData:function(j,k){this.options[j]=k;if(j=="disabled"){this.element[k?"addClass":"removeClass"](this.widgetBaseClass+"-disabled "+this.namespace+"-state-disabled").attr("aria-disabled",k)}},enable:function(){this._setData("disabled",false)},disable:function(){this._setData("disabled",true)},_trigger:function(l,m,n){var p=this.options[l],j=(l==this.widgetEventPrefix?l:this.widgetEventPrefix+l);m=c.Event(m);m.type=j;if(m.originalEvent){for(var k=c.event.props.length,o;k;){o=c.event.props[--k];m[o]=m.originalEvent[o]}}this.element.trigger(m,n);return !(c.isFunction(p)&&p.call(this.element[0],m,n)===false||m.isDefaultPrevented())}};c.widget.defaults={disabled:false};c.ui.mouse={_mouseInit:function(){var j=this;this.element.bind("mousedown."+this.widgetName,function(k){return j._mouseDown(k)}).bind("click."+this.widgetName,function(k){if(j._preventClickEvent){j._preventClickEvent=false;k.stopImmediatePropagation();return false}});if(c.browser.msie){this._mouseUnselectable=this.element.attr("unselectable");this.element.attr("unselectable","on")}this.started=false},_mouseDestroy:function(){this.element.unbind("."+this.widgetName);(c.browser.msie&&this.element.attr("unselectable",this._mouseUnselectable))},_mouseDown:function(l){l.originalEvent=l.originalEvent||{};if(l.originalEvent.mouseHandled){return}(this._mouseStarted&&this._mouseUp(l));this._mouseDownEvent=l;var k=this,m=(l.which==1),j=(typeof this.options.cancel=="string"?c(l.target).parents().add(l.target).filter(this.options.cancel).length:false);if(!m||j||!this._mouseCapture(l)){return true}this.mouseDelayMet=!this.options.delay;if(!this.mouseDelayMet){this._mouseDelayTimer=setTimeout(function(){k.mouseDelayMet=true},this.options.delay)}if(this._mouseDistanceMet(l)&&this._mouseDelayMet(l)){this._mouseStarted=(this._mouseStart(l)!==false);if(!this._mouseStarted){l.preventDefault();return true}}this._mouseMoveDelegate=function(n){return k._mouseMove(n)};this._mouseUpDelegate=function(n){return k._mouseUp(n)};c(document).bind("mousemove."+this.widgetName,this._mouseMoveDelegate).bind("mouseup."+this.widgetName,this._mouseUpDelegate);(c.browser.safari||l.preventDefault());l.originalEvent.mouseHandled=true;return true},_mouseMove:function(j){if(c.browser.msie&&!j.button){return this._mouseUp(j)}if(this._mouseStarted){this._mouseDrag(j);return j.preventDefault()}if(this._mouseDistanceMet(j)&&this._mouseDelayMet(j)){this._mouseStarted=(this._mouseStart(this._mouseDownEvent,j)!==false);(this._mouseStarted?this._mouseDrag(j):this._mouseUp(j))}return !this._mouseStarted},_mouseUp:function(j){c(document).unbind("mousemove."+this.widgetName,this._mouseMoveDelegate).unbind("mouseup."+this.widgetName,this._mouseUpDelegate);if(this._mouseStarted){this._mouseStarted=false;this._preventClickEvent=(j.target==this._mouseDownEvent.target);this._mouseStop(j)}return false},_mouseDistanceMet:function(j){return(Math.max(Math.abs(this._mouseDownEvent.pageX-j.pageX),Math.abs(this._mouseDownEvent.pageY-j.pageY))>=this.options.distance)},_mouseDelayMet:function(j){return this.mouseDelayMet},_mouseStart:function(j){},_mouseDrag:function(j){},_mouseStop:function(j){},_mouseCapture:function(j){return true}};c.ui.mouse.defaults={cancel:null,distance:1,delay:0}})(jQuery);;/*
 * jQuery UI Draggable 1.7.1
 *
 * Copyright (c) 2009 AUTHORS.txt (http://jqueryui.com/about)
 * Dual licensed under the MIT (MIT-LICENSE.txt)
 * and GPL (GPL-LICENSE.txt) licenses.
 *
 * http://docs.jquery.com/UI/Draggables
 *
 * Depends:
 *	ui.core.js
 */
(function(a){a.widget("ui.draggable",a.extend({},a.ui.mouse,{_init:function(){if(this.options.helper=="original"&&!(/^(?:r|a|f)/).test(this.element.css("position"))){this.element[0].style.position="relative"}(this.options.addClasses&&this.element.addClass("ui-draggable"));(this.options.disabled&&this.element.addClass("ui-draggable-disabled"));this._mouseInit()},destroy:function(){if(!this.element.data("draggable")){return}this.element.removeData("draggable").unbind(".draggable").removeClass("ui-draggable ui-draggable-dragging ui-draggable-disabled");this._mouseDestroy()},_mouseCapture:function(b){var c=this.options;if(this.helper||c.disabled||a(b.target).is(".ui-resizable-handle")){return false}this.handle=this._getHandle(b);if(!this.handle){return false}return true},_mouseStart:function(b){var c=this.options;this.helper=this._createHelper(b);this._cacheHelperProportions();if(a.ui.ddmanager){a.ui.ddmanager.current=this}this._cacheMargins();this.cssPosition=this.helper.css("position");this.scrollParent=this.helper.scrollParent();this.offset=this.element.offset();this.offset={top:this.offset.top-this.margins.top,left:this.offset.left-this.margins.left};a.extend(this.offset,{click:{left:b.pageX-this.offset.left,top:b.pageY-this.offset.top},parent:this._getParentOffset(),relative:this._getRelativeOffset()});this.originalPosition=this._generatePosition(b);this.originalPageX=b.pageX;this.originalPageY=b.pageY;if(c.cursorAt){this._adjustOffsetFromHelper(c.cursorAt)}if(c.containment){this._setContainment()}this._trigger("start",b);this._cacheHelperProportions();if(a.ui.ddmanager&&!c.dropBehaviour){a.ui.ddmanager.prepareOffsets(this,b)}this.helper.addClass("ui-draggable-dragging");this._mouseDrag(b,true);return true},_mouseDrag:function(b,d){this.position=this._generatePosition(b);this.positionAbs=this._convertPositionTo("absolute");if(!d){var c=this._uiHash();this._trigger("drag",b,c);this.position=c.position}if(!this.options.axis||this.options.axis!="y"){this.helper[0].style.left=this.position.left+"px"}if(!this.options.axis||this.options.axis!="x"){this.helper[0].style.top=this.position.top+"px"}if(a.ui.ddmanager){a.ui.ddmanager.drag(this,b)}return false},_mouseStop:function(c){var d=false;if(a.ui.ddmanager&&!this.options.dropBehaviour){d=a.ui.ddmanager.drop(this,c)}if(this.dropped){d=this.dropped;this.dropped=false}if((this.options.revert=="invalid"&&!d)||(this.options.revert=="valid"&&d)||this.options.revert===true||(a.isFunction(this.options.revert)&&this.options.revert.call(this.element,d))){var b=this;a(this.helper).animate(this.originalPosition,parseInt(this.options.revertDuration,10),function(){b._trigger("stop",c);b._clear()})}else{this._trigger("stop",c);this._clear()}return false},_getHandle:function(b){var c=!this.options.handle||!a(this.options.handle,this.element).length?true:false;a(this.options.handle,this.element).find("*").andSelf().each(function(){if(this==b.target){c=true}});return c},_createHelper:function(c){var d=this.options;var b=a.isFunction(d.helper)?a(d.helper.apply(this.element[0],[c])):(d.helper=="clone"?this.element.clone():this.element);if(!b.parents("body").length){b.appendTo((d.appendTo=="parent"?this.element[0].parentNode:d.appendTo))}if(b[0]!=this.element[0]&&!(/(fixed|absolute)/).test(b.css("position"))){b.css("position","absolute")}return b},_adjustOffsetFromHelper:function(b){if(b.left!=undefined){this.offset.click.left=b.left+this.margins.left}if(b.right!=undefined){this.offset.click.left=this.helperProportions.width-b.right+this.margins.left}if(b.top!=undefined){this.offset.click.top=b.top+this.margins.top}if(b.bottom!=undefined){this.offset.click.top=this.helperProportions.height-b.bottom+this.margins.top}},_getParentOffset:function(){this.offsetParent=this.helper.offsetParent();var b=this.offsetParent.offset();if(this.cssPosition=="absolute"&&this.scrollParent[0]!=document&&a.ui.contains(this.scrollParent[0],this.offsetParent[0])){b.left+=this.scrollParent.scrollLeft();b.top+=this.scrollParent.scrollTop()}if((this.offsetParent[0]==document.body)||(this.offsetParent[0].tagName&&this.offsetParent[0].tagName.toLowerCase()=="html"&&a.browser.msie)){b={top:0,left:0}}return{top:b.top+(parseInt(this.offsetParent.css("borderTopWidth"),10)||0),left:b.left+(parseInt(this.offsetParent.css("borderLeftWidth"),10)||0)}},_getRelativeOffset:function(){if(this.cssPosition=="relative"){var b=this.element.position();return{top:b.top-(parseInt(this.helper.css("top"),10)||0)+this.scrollParent.scrollTop(),left:b.left-(parseInt(this.helper.css("left"),10)||0)+this.scrollParent.scrollLeft()}}else{return{top:0,left:0}}},_cacheMargins:function(){this.margins={left:(parseInt(this.element.css("marginLeft"),10)||0),top:(parseInt(this.element.css("marginTop"),10)||0)}},_cacheHelperProportions:function(){this.helperProportions={width:this.helper.outerWidth(),height:this.helper.outerHeight()}},_setContainment:function(){var e=this.options;if(e.containment=="parent"){e.containment=this.helper[0].parentNode}if(e.containment=="document"||e.containment=="window"){this.containment=[0-this.offset.relative.left-this.offset.parent.left,0-this.offset.relative.top-this.offset.parent.top,a(e.containment=="document"?document:window).width()-this.helperProportions.width-this.margins.left,(a(e.containment=="document"?document:window).height()||document.body.parentNode.scrollHeight)-this.helperProportions.height-this.margins.top]}if(!(/^(document|window|parent)$/).test(e.containment)&&e.containment.constructor!=Array){var c=a(e.containment)[0];if(!c){return}var d=a(e.containment).offset();var b=(a(c).css("overflow")!="hidden");this.containment=[d.left+(parseInt(a(c).css("borderLeftWidth"),10)||0)+(parseInt(a(c).css("paddingLeft"),10)||0)-this.margins.left,d.top+(parseInt(a(c).css("borderTopWidth"),10)||0)+(parseInt(a(c).css("paddingTop"),10)||0)-this.margins.top,d.left+(b?Math.max(c.scrollWidth,c.offsetWidth):c.offsetWidth)-(parseInt(a(c).css("borderLeftWidth"),10)||0)-(parseInt(a(c).css("paddingRight"),10)||0)-this.helperProportions.width-this.margins.left,d.top+(b?Math.max(c.scrollHeight,c.offsetHeight):c.offsetHeight)-(parseInt(a(c).css("borderTopWidth"),10)||0)-(parseInt(a(c).css("paddingBottom"),10)||0)-this.helperProportions.height-this.margins.top]}else{if(e.containment.constructor==Array){this.containment=e.containment}}},_convertPositionTo:function(f,h){if(!h){h=this.position}var c=f=="absolute"?1:-1;var e=this.options,b=this.cssPosition=="absolute"&&!(this.scrollParent[0]!=document&&a.ui.contains(this.scrollParent[0],this.offsetParent[0]))?this.offsetParent:this.scrollParent,g=(/(html|body)/i).test(b[0].tagName);return{top:(h.top+this.offset.relative.top*c+this.offset.parent.top*c-(a.browser.safari&&this.cssPosition=="fixed"?0:(this.cssPosition=="fixed"?-this.scrollParent.scrollTop():(g?0:b.scrollTop()))*c)),left:(h.left+this.offset.relative.left*c+this.offset.parent.left*c-(a.browser.safari&&this.cssPosition=="fixed"?0:(this.cssPosition=="fixed"?-this.scrollParent.scrollLeft():g?0:b.scrollLeft())*c))}},_generatePosition:function(e){var h=this.options,b=this.cssPosition=="absolute"&&!(this.scrollParent[0]!=document&&a.ui.contains(this.scrollParent[0],this.offsetParent[0]))?this.offsetParent:this.scrollParent,i=(/(html|body)/i).test(b[0].tagName);if(this.cssPosition=="relative"&&!(this.scrollParent[0]!=document&&this.scrollParent[0]!=this.offsetParent[0])){this.offset.relative=this._getRelativeOffset()}var d=e.pageX;var c=e.pageY;if(this.originalPosition){if(this.containment){if(e.pageX-this.offset.click.left<this.containment[0]){d=this.containment[0]+this.offset.click.left}if(e.pageY-this.offset.click.top<this.containment[1]){c=this.containment[1]+this.offset.click.top}if(e.pageX-this.offset.click.left>this.containment[2]){d=this.containment[2]+this.offset.click.left}if(e.pageY-this.offset.click.top>this.containment[3]){c=this.containment[3]+this.offset.click.top}}if(h.grid){var g=this.originalPageY+Math.round((c-this.originalPageY)/h.grid[1])*h.grid[1];c=this.containment?(!(g-this.offset.click.top<this.containment[1]||g-this.offset.click.top>this.containment[3])?g:(!(g-this.offset.click.top<this.containment[1])?g-h.grid[1]:g+h.grid[1])):g;var f=this.originalPageX+Math.round((d-this.originalPageX)/h.grid[0])*h.grid[0];d=this.containment?(!(f-this.offset.click.left<this.containment[0]||f-this.offset.click.left>this.containment[2])?f:(!(f-this.offset.click.left<this.containment[0])?f-h.grid[0]:f+h.grid[0])):f}}return{top:(c-this.offset.click.top-this.offset.relative.top-this.offset.parent.top+(a.browser.safari&&this.cssPosition=="fixed"?0:(this.cssPosition=="fixed"?-this.scrollParent.scrollTop():(i?0:b.scrollTop())))),left:(d-this.offset.click.left-this.offset.relative.left-this.offset.parent.left+(a.browser.safari&&this.cssPosition=="fixed"?0:(this.cssPosition=="fixed"?-this.scrollParent.scrollLeft():i?0:b.scrollLeft())))}},_clear:function(){this.helper.removeClass("ui-draggable-dragging");if(this.helper[0]!=this.element[0]&&!this.cancelHelperRemoval){this.helper.remove()}this.helper=null;this.cancelHelperRemoval=false},_trigger:function(b,c,d){d=d||this._uiHash();a.ui.plugin.call(this,b,[c,d]);if(b=="drag"){this.positionAbs=this._convertPositionTo("absolute")}return a.widget.prototype._trigger.call(this,b,c,d)},plugins:{},_uiHash:function(b){return{helper:this.helper,position:this.position,absolutePosition:this.positionAbs,offset:this.positionAbs}}}));a.extend(a.ui.draggable,{version:"1.7.1",eventPrefix:"drag",defaults:{addClasses:true,appendTo:"parent",axis:false,cancel:":input,option",connectToSortable:false,containment:false,cursor:"auto",cursorAt:false,delay:0,distance:1,grid:false,handle:false,helper:"original",iframeFix:false,opacity:false,refreshPositions:false,revert:false,revertDuration:500,scope:"default",scroll:true,scrollSensitivity:20,scrollSpeed:20,snap:false,snapMode:"both",snapTolerance:20,stack:false,zIndex:false}});a.ui.plugin.add("draggable","connectToSortable",{start:function(c,e){var d=a(this).data("draggable"),f=d.options,b=a.extend({},e,{item:d.element});d.sortables=[];a(f.connectToSortable).each(function(){var g=a.data(this,"sortable");if(g&&!g.options.disabled){d.sortables.push({instance:g,shouldRevert:g.options.revert});g._refreshItems();g._trigger("activate",c,b)}})},stop:function(c,e){var d=a(this).data("draggable"),b=a.extend({},e,{item:d.element});a.each(d.sortables,function(){if(this.instance.isOver){this.instance.isOver=0;d.cancelHelperRemoval=true;this.instance.cancelHelperRemoval=false;if(this.shouldRevert){this.instance.options.revert=true}this.instance._mouseStop(c);this.instance.options.helper=this.instance.options._helper;if(d.options.helper=="original"){this.instance.currentItem.css({top:"auto",left:"auto"})}}else{this.instance.cancelHelperRemoval=false;this.instance._trigger("deactivate",c,b)}})},drag:function(c,f){var e=a(this).data("draggable"),b=this;var d=function(i){var n=this.offset.click.top,m=this.offset.click.left;var g=this.positionAbs.top,k=this.positionAbs.left;var j=i.height,l=i.width;var p=i.top,h=i.left;return a.ui.isOver(g+n,k+m,p,h,j,l)};a.each(e.sortables,function(g){this.instance.positionAbs=e.positionAbs;this.instance.helperProportions=e.helperProportions;this.instance.offset.click=e.offset.click;if(this.instance._intersectsWith(this.instance.containerCache)){if(!this.instance.isOver){this.instance.isOver=1;this.instance.currentItem=a(b).clone().appendTo(this.instance.element).data("sortable-item",true);this.instance.options._helper=this.instance.options.helper;this.instance.options.helper=function(){return f.helper[0]};c.target=this.instance.currentItem[0];this.instance._mouseCapture(c,true);this.instance._mouseStart(c,true,true);this.instance.offset.click.top=e.offset.click.top;this.instance.offset.click.left=e.offset.click.left;this.instance.offset.parent.left-=e.offset.parent.left-this.instance.offset.parent.left;this.instance.offset.parent.top-=e.offset.parent.top-this.instance.offset.parent.top;e._trigger("toSortable",c);e.dropped=this.instance.element;e.currentItem=e.element;this.instance.fromOutside=e}if(this.instance.currentItem){this.instance._mouseDrag(c)}}else{if(this.instance.isOver){this.instance.isOver=0;this.instance.cancelHelperRemoval=true;this.instance.options.revert=false;this.instance._trigger("out",c,this.instance._uiHash(this.instance));this.instance._mouseStop(c,true);this.instance.options.helper=this.instance.options._helper;this.instance.currentItem.remove();if(this.instance.placeholder){this.instance.placeholder.remove()}e._trigger("fromSortable",c);e.dropped=false}}})}});a.ui.plugin.add("draggable","cursor",{start:function(c,d){var b=a("body"),e=a(this).data("draggable").options;if(b.css("cursor")){e._cursor=b.css("cursor")}b.css("cursor",e.cursor)},stop:function(b,c){var d=a(this).data("draggable").options;if(d._cursor){a("body").css("cursor",d._cursor)}}});a.ui.plugin.add("draggable","iframeFix",{start:function(b,c){var d=a(this).data("draggable").options;a(d.iframeFix===true?"iframe":d.iframeFix).each(function(){a('<div class="ui-draggable-iframeFix" style="background: #fff;"></div>').css({width:this.offsetWidth+"px",height:this.offsetHeight+"px",position:"absolute",opacity:"0.001",zIndex:1000}).css(a(this).offset()).appendTo("body")})},stop:function(b,c){a("div.ui-draggable-iframeFix").each(function(){this.parentNode.removeChild(this)})}});a.ui.plugin.add("draggable","opacity",{start:function(c,d){var b=a(d.helper),e=a(this).data("draggable").options;if(b.css("opacity")){e._opacity=b.css("opacity")}b.css("opacity",e.opacity)},stop:function(b,c){var d=a(this).data("draggable").options;if(d._opacity){a(c.helper).css("opacity",d._opacity)}}});a.ui.plugin.add("draggable","scroll",{start:function(c,d){var b=a(this).data("draggable");if(b.scrollParent[0]!=document&&b.scrollParent[0].tagName!="HTML"){b.overflowOffset=b.scrollParent.offset()}},drag:function(d,e){var c=a(this).data("draggable"),f=c.options,b=false;if(c.scrollParent[0]!=document&&c.scrollParent[0].tagName!="HTML"){if(!f.axis||f.axis!="x"){if((c.overflowOffset.top+c.scrollParent[0].offsetHeight)-d.pageY<f.scrollSensitivity){c.scrollParent[0].scrollTop=b=c.scrollParent[0].scrollTop+f.scrollSpeed}else{if(d.pageY-c.overflowOffset.top<f.scrollSensitivity){c.scrollParent[0].scrollTop=b=c.scrollParent[0].scrollTop-f.scrollSpeed}}}if(!f.axis||f.axis!="y"){if((c.overflowOffset.left+c.scrollParent[0].offsetWidth)-d.pageX<f.scrollSensitivity){c.scrollParent[0].scrollLeft=b=c.scrollParent[0].scrollLeft+f.scrollSpeed}else{if(d.pageX-c.overflowOffset.left<f.scrollSensitivity){c.scrollParent[0].scrollLeft=b=c.scrollParent[0].scrollLeft-f.scrollSpeed}}}}else{if(!f.axis||f.axis!="x"){if(d.pageY-a(document).scrollTop()<f.scrollSensitivity){b=a(document).scrollTop(a(document).scrollTop()-f.scrollSpeed)}else{if(a(window).height()-(d.pageY-a(document).scrollTop())<f.scrollSensitivity){b=a(document).scrollTop(a(document).scrollTop()+f.scrollSpeed)}}}if(!f.axis||f.axis!="y"){if(d.pageX-a(document).scrollLeft()<f.scrollSensitivity){b=a(document).scrollLeft(a(document).scrollLeft()-f.scrollSpeed)}else{if(a(window).width()-(d.pageX-a(document).scrollLeft())<f.scrollSensitivity){b=a(document).scrollLeft(a(document).scrollLeft()+f.scrollSpeed)}}}}if(b!==false&&a.ui.ddmanager&&!f.dropBehaviour){a.ui.ddmanager.prepareOffsets(c,d)}}});a.ui.plugin.add("draggable","snap",{start:function(c,d){var b=a(this).data("draggable"),e=b.options;b.snapElements=[];a(e.snap.constructor!=String?(e.snap.items||":data(draggable)"):e.snap).each(function(){var g=a(this);var f=g.offset();if(this!=b.element[0]){b.snapElements.push({item:this,width:g.outerWidth(),height:g.outerHeight(),top:f.top,left:f.left})}})},drag:function(u,p){var g=a(this).data("draggable"),q=g.options;var y=q.snapTolerance;var x=p.offset.left,w=x+g.helperProportions.width,f=p.offset.top,e=f+g.helperProportions.height;for(var v=g.snapElements.length-1;v>=0;v--){var s=g.snapElements[v].left,n=s+g.snapElements[v].width,m=g.snapElements[v].top,A=m+g.snapElements[v].height;if(!((s-y<x&&x<n+y&&m-y<f&&f<A+y)||(s-y<x&&x<n+y&&m-y<e&&e<A+y)||(s-y<w&&w<n+y&&m-y<f&&f<A+y)||(s-y<w&&w<n+y&&m-y<e&&e<A+y))){if(g.snapElements[v].snapping){(g.options.snap.release&&g.options.snap.release.call(g.element,u,a.extend(g._uiHash(),{snapItem:g.snapElements[v].item})))}g.snapElements[v].snapping=false;continue}if(q.snapMode!="inner"){var c=Math.abs(m-e)<=y;var z=Math.abs(A-f)<=y;var j=Math.abs(s-w)<=y;var k=Math.abs(n-x)<=y;if(c){p.position.top=g._convertPositionTo("relative",{top:m-g.helperProportions.height,left:0}).top-g.margins.top}if(z){p.position.top=g._convertPositionTo("relative",{top:A,left:0}).top-g.margins.top}if(j){p.position.left=g._convertPositionTo("relative",{top:0,left:s-g.helperProportions.width}).left-g.margins.left}if(k){p.position.left=g._convertPositionTo("relative",{top:0,left:n}).left-g.margins.left}}var h=(c||z||j||k);if(q.snapMode!="outer"){var c=Math.abs(m-f)<=y;var z=Math.abs(A-e)<=y;var j=Math.abs(s-x)<=y;var k=Math.abs(n-w)<=y;if(c){p.position.top=g._convertPositionTo("relative",{top:m,left:0}).top-g.margins.top}if(z){p.position.top=g._convertPositionTo("relative",{top:A-g.helperProportions.height,left:0}).top-g.margins.top}if(j){p.position.left=g._convertPositionTo("relative",{top:0,left:s}).left-g.margins.left}if(k){p.position.left=g._convertPositionTo("relative",{top:0,left:n-g.helperProportions.width}).left-g.margins.left}}if(!g.snapElements[v].snapping&&(c||z||j||k||h)){(g.options.snap.snap&&g.options.snap.snap.call(g.element,u,a.extend(g._uiHash(),{snapItem:g.snapElements[v].item})))}g.snapElements[v].snapping=(c||z||j||k||h)}}});a.ui.plugin.add("draggable","stack",{start:function(b,c){var e=a(this).data("draggable").options;var d=a.makeArray(a(e.stack.group)).sort(function(g,f){return(parseInt(a(g).css("zIndex"),10)||e.stack.min)-(parseInt(a(f).css("zIndex"),10)||e.stack.min)});a(d).each(function(f){this.style.zIndex=e.stack.min+f});this[0].style.zIndex=e.stack.min+d.length}});a.ui.plugin.add("draggable","zIndex",{start:function(c,d){var b=a(d.helper),e=a(this).data("draggable").options;if(b.css("zIndex")){e._zIndex=b.css("zIndex")}b.css("zIndex",e.zIndex)},stop:function(b,c){var d=a(this).data("draggable").options;if(d._zIndex){a(c.helper).css("zIndex",d._zIndex)}}})})(jQuery);;/*
 * jQuery UI Droppable 1.7.1
 *
 * Copyright (c) 2009 AUTHORS.txt (http://jqueryui.com/about)
 * Dual licensed under the MIT (MIT-LICENSE.txt)
 * and GPL (GPL-LICENSE.txt) licenses.
 *
 * http://docs.jquery.com/UI/Droppables
 *
 * Depends:
 *	ui.core.js
 *	ui.draggable.js
 */
(function(a){a.widget("ui.droppable",{_init:function(){var c=this.options,b=c.accept;this.isover=0;this.isout=1;this.options.accept=this.options.accept&&a.isFunction(this.options.accept)?this.options.accept:function(e){return e.is(b)};this.proportions={width:this.element[0].offsetWidth,height:this.element[0].offsetHeight};a.ui.ddmanager.droppables[this.options.scope]=a.ui.ddmanager.droppables[this.options.scope]||[];a.ui.ddmanager.droppables[this.options.scope].push(this);(this.options.addClasses&&this.element.addClass("ui-droppable"))},destroy:function(){var b=a.ui.ddmanager.droppables[this.options.scope];for(var c=0;c<b.length;c++){if(b[c]==this){b.splice(c,1)}}this.element.removeClass("ui-droppable ui-droppable-disabled").removeData("droppable").unbind(".droppable")},_setData:function(b,c){if(b=="accept"){this.options.accept=c&&a.isFunction(c)?c:function(e){return e.is(c)}}else{a.widget.prototype._setData.apply(this,arguments)}},_activate:function(c){var b=a.ui.ddmanager.current;if(this.options.activeClass){this.element.addClass(this.options.activeClass)}(b&&this._trigger("activate",c,this.ui(b)))},_deactivate:function(c){var b=a.ui.ddmanager.current;if(this.options.activeClass){this.element.removeClass(this.options.activeClass)}(b&&this._trigger("deactivate",c,this.ui(b)))},_over:function(c){var b=a.ui.ddmanager.current;if(!b||(b.currentItem||b.element)[0]==this.element[0]){return}if(this.options.accept.call(this.element[0],(b.currentItem||b.element))){if(this.options.hoverClass){this.element.addClass(this.options.hoverClass)}this._trigger("over",c,this.ui(b))}},_out:function(c){var b=a.ui.ddmanager.current;if(!b||(b.currentItem||b.element)[0]==this.element[0]){return}if(this.options.accept.call(this.element[0],(b.currentItem||b.element))){if(this.options.hoverClass){this.element.removeClass(this.options.hoverClass)}this._trigger("out",c,this.ui(b))}},_drop:function(c,d){var b=d||a.ui.ddmanager.current;if(!b||(b.currentItem||b.element)[0]==this.element[0]){return false}var e=false;this.element.find(":data(droppable)").not(".ui-draggable-dragging").each(function(){var f=a.data(this,"droppable");if(f.options.greedy&&a.ui.intersect(b,a.extend(f,{offset:f.element.offset()}),f.options.tolerance)){e=true;return false}});if(e){return false}if(this.options.accept.call(this.element[0],(b.currentItem||b.element))){if(this.options.activeClass){this.element.removeClass(this.options.activeClass)}if(this.options.hoverClass){this.element.removeClass(this.options.hoverClass)}this._trigger("drop",c,this.ui(b));return this.element}return false},ui:function(b){return{draggable:(b.currentItem||b.element),helper:b.helper,position:b.position,absolutePosition:b.positionAbs,offset:b.positionAbs}}});a.extend(a.ui.droppable,{version:"1.7.1",eventPrefix:"drop",defaults:{accept:"*",activeClass:false,addClasses:true,greedy:false,hoverClass:false,scope:"default",tolerance:"intersect"}});a.ui.intersect=function(q,j,o){if(!j.offset){return false}var e=(q.positionAbs||q.position.absolute).left,d=e+q.helperProportions.width,n=(q.positionAbs||q.position.absolute).top,m=n+q.helperProportions.height;var g=j.offset.left,c=g+j.proportions.width,p=j.offset.top,k=p+j.proportions.height;switch(o){case"fit":return(g<e&&d<c&&p<n&&m<k);break;case"intersect":return(g<e+(q.helperProportions.width/2)&&d-(q.helperProportions.width/2)<c&&p<n+(q.helperProportions.height/2)&&m-(q.helperProportions.height/2)<k);break;case"pointer":var h=((q.positionAbs||q.position.absolute).left+(q.clickOffset||q.offset.click).left),i=((q.positionAbs||q.position.absolute).top+(q.clickOffset||q.offset.click).top),f=a.ui.isOver(i,h,p,g,j.proportions.height,j.proportions.width);return f;break;case"touch":return((n>=p&&n<=k)||(m>=p&&m<=k)||(n<p&&m>k))&&((e>=g&&e<=c)||(d>=g&&d<=c)||(e<g&&d>c));break;default:return false;break}};a.ui.ddmanager={current:null,droppables:{"default":[]},prepareOffsets:function(e,g){var b=a.ui.ddmanager.droppables[e.options.scope];var f=g?g.type:null;var h=(e.currentItem||e.element).find(":data(droppable)").andSelf();droppablesLoop:for(var d=0;d<b.length;d++){if(b[d].options.disabled||(e&&!b[d].options.accept.call(b[d].element[0],(e.currentItem||e.element)))){continue}for(var c=0;c<h.length;c++){if(h[c]==b[d].element[0]){b[d].proportions.height=0;continue droppablesLoop}}b[d].visible=b[d].element.css("display")!="none";if(!b[d].visible){continue}b[d].offset=b[d].element.offset();b[d].proportions={width:b[d].element[0].offsetWidth,height:b[d].element[0].offsetHeight};if(f=="mousedown"){b[d]._activate.call(b[d],g)}}},drop:function(b,c){var d=false;a.each(a.ui.ddmanager.droppables[b.options.scope],function(){if(!this.options){return}if(!this.options.disabled&&this.visible&&a.ui.intersect(b,this,this.options.tolerance)){d=this._drop.call(this,c)}if(!this.options.disabled&&this.visible&&this.options.accept.call(this.element[0],(b.currentItem||b.element))){this.isout=1;this.isover=0;this._deactivate.call(this,c)}});return d},drag:function(b,c){if(b.options.refreshPositions){a.ui.ddmanager.prepareOffsets(b,c)}a.each(a.ui.ddmanager.droppables[b.options.scope],function(){if(this.options.disabled||this.greedyChild||!this.visible){return}var e=a.ui.intersect(b,this,this.options.tolerance);var g=!e&&this.isover==1?"isout":(e&&this.isover==0?"isover":null);if(!g){return}var f;if(this.options.greedy){var d=this.element.parents(":data(droppable):eq(0)");if(d.length){f=a.data(d[0],"droppable");f.greedyChild=(g=="isover"?1:0)}}if(f&&g=="isover"){f.isover=0;f.isout=1;f._out.call(f,c)}this[g]=1;this[g=="isout"?"isover":"isout"]=0;this[g=="isover"?"_over":"_out"].call(this,c);if(f&&g=="isout"){f.isout=0;f.isover=1;f._over.call(f,c)}})}}})(jQuery);;/*
 * jQuery UI Resizable 1.7.1
 *
 * Copyright (c) 2009 AUTHORS.txt (http://jqueryui.com/about)
 * Dual licensed under the MIT (MIT-LICENSE.txt)
 * and GPL (GPL-LICENSE.txt) licenses.
 *
 * http://docs.jquery.com/UI/Resizables
 *
 * Depends:
 *	ui.core.js
 */
(function(c){c.widget("ui.resizable",c.extend({},c.ui.mouse,{_init:function(){var e=this,j=this.options;this.element.addClass("ui-resizable");c.extend(this,{_aspectRatio:!!(j.aspectRatio),aspectRatio:j.aspectRatio,originalElement:this.element,_proportionallyResizeElements:[],_helper:j.helper||j.ghost||j.animate?j.helper||"ui-resizable-helper":null});if(this.element[0].nodeName.match(/canvas|textarea|input|select|button|img/i)){if(/relative/.test(this.element.css("position"))&&c.browser.opera){this.element.css({position:"relative",top:"auto",left:"auto"})}this.element.wrap(c('<div class="ui-wrapper" style="overflow: hidden;"></div>').css({position:this.element.css("position"),width:this.element.outerWidth(),height:this.element.outerHeight(),top:this.element.css("top"),left:this.element.css("left")}));this.element=this.element.parent().data("resizable",this.element.data("resizable"));this.elementIsWrapper=true;this.element.css({marginLeft:this.originalElement.css("marginLeft"),marginTop:this.originalElement.css("marginTop"),marginRight:this.originalElement.css("marginRight"),marginBottom:this.originalElement.css("marginBottom")});this.originalElement.css({marginLeft:0,marginTop:0,marginRight:0,marginBottom:0});this.originalResizeStyle=this.originalElement.css("resize");this.originalElement.css("resize","none");this._proportionallyResizeElements.push(this.originalElement.css({position:"static",zoom:1,display:"block"}));this.originalElement.css({margin:this.originalElement.css("margin")});this._proportionallyResize()}this.handles=j.handles||(!c(".ui-resizable-handle",this.element).length?"e,s,se":{n:".ui-resizable-n",e:".ui-resizable-e",s:".ui-resizable-s",w:".ui-resizable-w",se:".ui-resizable-se",sw:".ui-resizable-sw",ne:".ui-resizable-ne",nw:".ui-resizable-nw"});if(this.handles.constructor==String){if(this.handles=="all"){this.handles="n,e,s,w,se,sw,ne,nw"}var k=this.handles.split(",");this.handles={};for(var f=0;f<k.length;f++){var h=c.trim(k[f]),d="ui-resizable-"+h;var g=c('<div class="ui-resizable-handle '+d+'"></div>');if(/sw|se|ne|nw/.test(h)){g.css({zIndex:++j.zIndex})}if("se"==h){g.addClass("ui-icon ui-icon-gripsmall-diagonal-se")}this.handles[h]=".ui-resizable-"+h;this.element.append(g)}}this._renderAxis=function(p){p=p||this.element;for(var m in this.handles){if(this.handles[m].constructor==String){this.handles[m]=c(this.handles[m],this.element).show()}if(this.elementIsWrapper&&this.originalElement[0].nodeName.match(/textarea|input|select|button/i)){var n=c(this.handles[m],this.element),o=0;o=/sw|ne|nw|se|n|s/.test(m)?n.outerHeight():n.outerWidth();var l=["padding",/ne|nw|n/.test(m)?"Top":/se|sw|s/.test(m)?"Bottom":/^e$/.test(m)?"Right":"Left"].join("");p.css(l,o);this._proportionallyResize()}if(!c(this.handles[m]).length){continue}}};this._renderAxis(this.element);this._handles=c(".ui-resizable-handle",this.element).disableSelection();this._handles.mouseover(function(){if(!e.resizing){if(this.className){var i=this.className.match(/ui-resizable-(se|sw|ne|nw|n|e|s|w)/i)}e.axis=i&&i[1]?i[1]:"se"}});if(j.autoHide){this._handles.hide();c(this.element).addClass("ui-resizable-autohide").hover(function(){c(this).removeClass("ui-resizable-autohide");e._handles.show()},function(){if(!e.resizing){c(this).addClass("ui-resizable-autohide");e._handles.hide()}})}this._mouseInit()},destroy:function(){this._mouseDestroy();var d=function(f){c(f).removeClass("ui-resizable ui-resizable-disabled ui-resizable-resizing").removeData("resizable").unbind(".resizable").find(".ui-resizable-handle").remove()};if(this.elementIsWrapper){d(this.element);var e=this.element;e.parent().append(this.originalElement.css({position:e.css("position"),width:e.outerWidth(),height:e.outerHeight(),top:e.css("top"),left:e.css("left")})).end().remove()}this.originalElement.css("resize",this.originalResizeStyle);d(this.originalElement)},_mouseCapture:function(e){var f=false;for(var d in this.handles){if(c(this.handles[d])[0]==e.target){f=true}}return this.options.disabled||!!f},_mouseStart:function(f){var i=this.options,e=this.element.position(),d=this.element;this.resizing=true;this.documentScroll={top:c(document).scrollTop(),left:c(document).scrollLeft()};if(d.is(".ui-draggable")||(/absolute/).test(d.css("position"))){d.css({position:"absolute",top:e.top,left:e.left})}if(c.browser.opera&&(/relative/).test(d.css("position"))){d.css({position:"relative",top:"auto",left:"auto"})}this._renderProxy();var j=b(this.helper.css("left")),g=b(this.helper.css("top"));if(i.containment){j+=c(i.containment).scrollLeft()||0;g+=c(i.containment).scrollTop()||0}this.offset=this.helper.offset();this.position={left:j,top:g};this.size=this._helper?{width:d.outerWidth(),height:d.outerHeight()}:{width:d.width(),height:d.height()};this.originalSize=this._helper?{width:d.outerWidth(),height:d.outerHeight()}:{width:d.width(),height:d.height()};this.originalPosition={left:j,top:g};this.sizeDiff={width:d.outerWidth()-d.width(),height:d.outerHeight()-d.height()};this.originalMousePosition={left:f.pageX,top:f.pageY};this.aspectRatio=(typeof i.aspectRatio=="number")?i.aspectRatio:((this.originalSize.width/this.originalSize.height)||1);var h=c(".ui-resizable-"+this.axis).css("cursor");c("body").css("cursor",h=="auto"?this.axis+"-resize":h);d.addClass("ui-resizable-resizing");this._propagate("start",f);return true},_mouseDrag:function(d){var g=this.helper,f=this.options,l={},p=this,i=this.originalMousePosition,m=this.axis;var q=(d.pageX-i.left)||0,n=(d.pageY-i.top)||0;var h=this._change[m];if(!h){return false}var k=h.apply(this,[d,q,n]),j=c.browser.msie&&c.browser.version<7,e=this.sizeDiff;if(this._aspectRatio||d.shiftKey){k=this._updateRatio(k,d)}k=this._respectSize(k,d);this._propagate("resize",d);g.css({top:this.position.top+"px",left:this.position.left+"px",width:this.size.width+"px",height:this.size.height+"px"});if(!this._helper&&this._proportionallyResizeElements.length){this._proportionallyResize()}this._updateCache(k);this._trigger("resize",d,this.ui());return false},_mouseStop:function(g){this.resizing=false;var h=this.options,l=this;if(this._helper){var f=this._proportionallyResizeElements,d=f.length&&(/textarea/i).test(f[0].nodeName),e=d&&c.ui.hasScroll(f[0],"left")?0:l.sizeDiff.height,j=d?0:l.sizeDiff.width;var m={width:(l.size.width-j),height:(l.size.height-e)},i=(parseInt(l.element.css("left"),10)+(l.position.left-l.originalPosition.left))||null,k=(parseInt(l.element.css("top"),10)+(l.position.top-l.originalPosition.top))||null;if(!h.animate){this.element.css(c.extend(m,{top:k,left:i}))}l.helper.height(l.size.height);l.helper.width(l.size.width);if(this._helper&&!h.animate){this._proportionallyResize()}}c("body").css("cursor","auto");this.element.removeClass("ui-resizable-resizing");this._propagate("stop",g);if(this._helper){this.helper.remove()}return false},_updateCache:function(d){var e=this.options;this.offset=this.helper.offset();if(a(d.left)){this.position.left=d.left}if(a(d.top)){this.position.top=d.top}if(a(d.height)){this.size.height=d.height}if(a(d.width)){this.size.width=d.width}},_updateRatio:function(g,f){var h=this.options,i=this.position,e=this.size,d=this.axis;if(g.height){g.width=(e.height*this.aspectRatio)}else{if(g.width){g.height=(e.width/this.aspectRatio)}}if(d=="sw"){g.left=i.left+(e.width-g.width);g.top=null}if(d=="nw"){g.top=i.top+(e.height-g.height);g.left=i.left+(e.width-g.width)}return g},_respectSize:function(k,f){var i=this.helper,h=this.options,q=this._aspectRatio||f.shiftKey,p=this.axis,s=a(k.width)&&h.maxWidth&&(h.maxWidth<k.width),l=a(k.height)&&h.maxHeight&&(h.maxHeight<k.height),g=a(k.width)&&h.minWidth&&(h.minWidth>k.width),r=a(k.height)&&h.minHeight&&(h.minHeight>k.height);if(g){k.width=h.minWidth}if(r){k.height=h.minHeight}if(s){k.width=h.maxWidth}if(l){k.height=h.maxHeight}var e=this.originalPosition.left+this.originalSize.width,n=this.position.top+this.size.height;var j=/sw|nw|w/.test(p),d=/nw|ne|n/.test(p);if(g&&j){k.left=e-h.minWidth}if(s&&j){k.left=e-h.maxWidth}if(r&&d){k.top=n-h.minHeight}if(l&&d){k.top=n-h.maxHeight}var m=!k.width&&!k.height;if(m&&!k.left&&k.top){k.top=null}else{if(m&&!k.top&&k.left){k.left=null}}return k},_proportionallyResize:function(){var j=this.options;if(!this._proportionallyResizeElements.length){return}var f=this.helper||this.element;for(var e=0;e<this._proportionallyResizeElements.length;e++){var g=this._proportionallyResizeElements[e];if(!this.borderDif){var d=[g.css("borderTopWidth"),g.css("borderRightWidth"),g.css("borderBottomWidth"),g.css("borderLeftWidth")],h=[g.css("paddingTop"),g.css("paddingRight"),g.css("paddingBottom"),g.css("paddingLeft")];this.borderDif=c.map(d,function(k,m){var l=parseInt(k,10)||0,n=parseInt(h[m],10)||0;return l+n})}if(c.browser.msie&&!(!(c(f).is(":hidden")||c(f).parents(":hidden").length))){continue}g.css({height:(f.height()-this.borderDif[0]-this.borderDif[2])||0,width:(f.width()-this.borderDif[1]-this.borderDif[3])||0})}},_renderProxy:function(){var e=this.element,h=this.options;this.elementOffset=e.offset();if(this._helper){this.helper=this.helper||c('<div style="overflow:hidden;"></div>');var d=c.browser.msie&&c.browser.version<7,f=(d?1:0),g=(d?2:-1);this.helper.addClass(this._helper).css({width:this.element.outerWidth()+g,height:this.element.outerHeight()+g,position:"absolute",left:this.elementOffset.left-f+"px",top:this.elementOffset.top-f+"px",zIndex:++h.zIndex});this.helper.appendTo("body").disableSelection()}else{this.helper=this.element}},_change:{e:function(f,e,d){return{width:this.originalSize.width+e}},w:function(g,e,d){var i=this.options,f=this.originalSize,h=this.originalPosition;return{left:h.left+e,width:f.width-e}},n:function(g,e,d){var i=this.options,f=this.originalSize,h=this.originalPosition;return{top:h.top+d,height:f.height-d}},s:function(f,e,d){return{height:this.originalSize.height+d}},se:function(f,e,d){return c.extend(this._change.s.apply(this,arguments),this._change.e.apply(this,[f,e,d]))},sw:function(f,e,d){return c.extend(this._change.s.apply(this,arguments),this._change.w.apply(this,[f,e,d]))},ne:function(f,e,d){return c.extend(this._change.n.apply(this,arguments),this._change.e.apply(this,[f,e,d]))},nw:function(f,e,d){return c.extend(this._change.n.apply(this,arguments),this._change.w.apply(this,[f,e,d]))}},_propagate:function(e,d){c.ui.plugin.call(this,e,[d,this.ui()]);(e!="resize"&&this._trigger(e,d,this.ui()))},plugins:{},ui:function(){return{originalElement:this.originalElement,element:this.element,helper:this.helper,position:this.position,size:this.size,originalSize:this.originalSize,originalPosition:this.originalPosition}}}));c.extend(c.ui.resizable,{version:"1.7.1",eventPrefix:"resize",defaults:{alsoResize:false,animate:false,animateDuration:"slow",animateEasing:"swing",aspectRatio:false,autoHide:false,cancel:":input,option",containment:false,delay:0,distance:1,ghost:false,grid:false,handles:"e,s,se",helper:false,maxHeight:null,maxWidth:null,minHeight:10,minWidth:10,zIndex:1000}});c.ui.plugin.add("resizable","alsoResize",{start:function(e,f){var d=c(this).data("resizable"),g=d.options;_store=function(h){c(h).each(function(){c(this).data("resizable-alsoresize",{width:parseInt(c(this).width(),10),height:parseInt(c(this).height(),10),left:parseInt(c(this).css("left"),10),top:parseInt(c(this).css("top"),10)})})};if(typeof(g.alsoResize)=="object"&&!g.alsoResize.parentNode){if(g.alsoResize.length){g.alsoResize=g.alsoResize[0];_store(g.alsoResize)}else{c.each(g.alsoResize,function(h,i){_store(h)})}}else{_store(g.alsoResize)}},resize:function(f,h){var e=c(this).data("resizable"),i=e.options,g=e.originalSize,k=e.originalPosition;var j={height:(e.size.height-g.height)||0,width:(e.size.width-g.width)||0,top:(e.position.top-k.top)||0,left:(e.position.left-k.left)||0},d=function(l,m){c(l).each(function(){var p=c(this),q=c(this).data("resizable-alsoresize"),o={},n=m&&m.length?m:["width","height","top","left"];c.each(n||["width","height","top","left"],function(r,t){var s=(q[t]||0)+(j[t]||0);if(s&&s>=0){o[t]=s||null}});if(/relative/.test(p.css("position"))&&c.browser.opera){e._revertToRelativePosition=true;p.css({position:"absolute",top:"auto",left:"auto"})}p.css(o)})};if(typeof(i.alsoResize)=="object"&&!i.alsoResize.nodeType){c.each(i.alsoResize,function(l,m){d(l,m)})}else{d(i.alsoResize)}},stop:function(e,f){var d=c(this).data("resizable");if(d._revertToRelativePosition&&c.browser.opera){d._revertToRelativePosition=false;el.css({position:"relative"})}c(this).removeData("resizable-alsoresize-start")}});c.ui.plugin.add("resizable","animate",{stop:function(h,m){var n=c(this).data("resizable"),i=n.options;var g=n._proportionallyResizeElements,d=g.length&&(/textarea/i).test(g[0].nodeName),e=d&&c.ui.hasScroll(g[0],"left")?0:n.sizeDiff.height,k=d?0:n.sizeDiff.width;var f={width:(n.size.width-k),height:(n.size.height-e)},j=(parseInt(n.element.css("left"),10)+(n.position.left-n.originalPosition.left))||null,l=(parseInt(n.element.css("top"),10)+(n.position.top-n.originalPosition.top))||null;n.element.animate(c.extend(f,l&&j?{top:l,left:j}:{}),{duration:i.animateDuration,easing:i.animateEasing,step:function(){var o={width:parseInt(n.element.css("width"),10),height:parseInt(n.element.css("height"),10),top:parseInt(n.element.css("top"),10),left:parseInt(n.element.css("left"),10)};if(g&&g.length){c(g[0]).css({width:o.width,height:o.height})}n._updateCache(o);n._propagate("resize",h)}})}});c.ui.plugin.add("resizable","containment",{start:function(e,q){var s=c(this).data("resizable"),i=s.options,k=s.element;var f=i.containment,j=(f instanceof c)?f.get(0):(/parent/.test(f))?k.parent().get(0):f;if(!j){return}s.containerElement=c(j);if(/document/.test(f)||f==document){s.containerOffset={left:0,top:0};s.containerPosition={left:0,top:0};s.parentData={element:c(document),left:0,top:0,width:c(document).width(),height:c(document).height()||document.body.parentNode.scrollHeight}}else{var m=c(j),h=[];c(["Top","Right","Left","Bottom"]).each(function(p,o){h[p]=b(m.css("padding"+o))});s.containerOffset=m.offset();s.containerPosition=m.position();s.containerSize={height:(m.innerHeight()-h[3]),width:(m.innerWidth()-h[1])};var n=s.containerOffset,d=s.containerSize.height,l=s.containerSize.width,g=(c.ui.hasScroll(j,"left")?j.scrollWidth:l),r=(c.ui.hasScroll(j)?j.scrollHeight:d);s.parentData={element:j,left:n.left,top:n.top,width:g,height:r}}},resize:function(f,p){var s=c(this).data("resizable"),h=s.options,e=s.containerSize,n=s.containerOffset,l=s.size,m=s.position,q=s._aspectRatio||f.shiftKey,d={top:0,left:0},g=s.containerElement;if(g[0]!=document&&(/static/).test(g.css("position"))){d=n}if(m.left<(s._helper?n.left:0)){s.size.width=s.size.width+(s._helper?(s.position.left-n.left):(s.position.left-d.left));if(q){s.size.height=s.size.width/h.aspectRatio}s.position.left=h.helper?n.left:0}if(m.top<(s._helper?n.top:0)){s.size.height=s.size.height+(s._helper?(s.position.top-n.top):s.position.top);if(q){s.size.width=s.size.height*h.aspectRatio}s.position.top=s._helper?n.top:0}s.offset.left=s.parentData.left+s.position.left;s.offset.top=s.parentData.top+s.position.top;var k=Math.abs((s._helper?s.offset.left-d.left:(s.offset.left-d.left))+s.sizeDiff.width),r=Math.abs((s._helper?s.offset.top-d.top:(s.offset.top-n.top))+s.sizeDiff.height);var j=s.containerElement.get(0)==s.element.parent().get(0),i=/relative|absolute/.test(s.containerElement.css("position"));if(j&&i){k-=s.parentData.left}if(k+s.size.width>=s.parentData.width){s.size.width=s.parentData.width-k;if(q){s.size.height=s.size.width/s.aspectRatio}}if(r+s.size.height>=s.parentData.height){s.size.height=s.parentData.height-r;if(q){s.size.width=s.size.height*s.aspectRatio}}},stop:function(e,m){var p=c(this).data("resizable"),f=p.options,k=p.position,l=p.containerOffset,d=p.containerPosition,g=p.containerElement;var i=c(p.helper),q=i.offset(),n=i.outerWidth()-p.sizeDiff.width,j=i.outerHeight()-p.sizeDiff.height;if(p._helper&&!f.animate&&(/relative/).test(g.css("position"))){c(this).css({left:q.left-d.left-l.left,width:n,height:j})}if(p._helper&&!f.animate&&(/static/).test(g.css("position"))){c(this).css({left:q.left-d.left-l.left,width:n,height:j})}}});c.ui.plugin.add("resizable","ghost",{start:function(f,g){var d=c(this).data("resizable"),h=d.options,e=d.size;d.ghost=d.originalElement.clone();d.ghost.css({opacity:0.25,display:"block",position:"relative",height:e.height,width:e.width,margin:0,left:0,top:0}).addClass("ui-resizable-ghost").addClass(typeof h.ghost=="string"?h.ghost:"");d.ghost.appendTo(d.helper)},resize:function(e,f){var d=c(this).data("resizable"),g=d.options;if(d.ghost){d.ghost.css({position:"relative",height:d.size.height,width:d.size.width})}},stop:function(e,f){var d=c(this).data("resizable"),g=d.options;if(d.ghost&&d.helper){d.helper.get(0).removeChild(d.ghost.get(0))}}});c.ui.plugin.add("resizable","grid",{resize:function(d,l){var n=c(this).data("resizable"),g=n.options,j=n.size,h=n.originalSize,i=n.originalPosition,m=n.axis,k=g._aspectRatio||d.shiftKey;g.grid=typeof g.grid=="number"?[g.grid,g.grid]:g.grid;var f=Math.round((j.width-h.width)/(g.grid[0]||1))*(g.grid[0]||1),e=Math.round((j.height-h.height)/(g.grid[1]||1))*(g.grid[1]||1);if(/^(se|s|e)$/.test(m)){n.size.width=h.width+f;n.size.height=h.height+e}else{if(/^(ne)$/.test(m)){n.size.width=h.width+f;n.size.height=h.height+e;n.position.top=i.top-e}else{if(/^(sw)$/.test(m)){n.size.width=h.width+f;n.size.height=h.height+e;n.position.left=i.left-f}else{n.size.width=h.width+f;n.size.height=h.height+e;n.position.top=i.top-e;n.position.left=i.left-f}}}}});var b=function(d){return parseInt(d,10)||0};var a=function(d){return !isNaN(parseInt(d,10))}})(jQuery);;/*
 * jQuery UI Selectable 1.7.1
 *
 * Copyright (c) 2009 AUTHORS.txt (http://jqueryui.com/about)
 * Dual licensed under the MIT (MIT-LICENSE.txt)
 * and GPL (GPL-LICENSE.txt) licenses.
 *
 * http://docs.jquery.com/UI/Selectables
 *
 * Depends:
 *	ui.core.js
 */
(function(a){a.widget("ui.selectable",a.extend({},a.ui.mouse,{_init:function(){var b=this;this.element.addClass("ui-selectable");this.dragged=false;var c;this.refresh=function(){c=a(b.options.filter,b.element[0]);c.each(function(){var d=a(this);var e=d.offset();a.data(this,"selectable-item",{element:this,$element:d,left:e.left,top:e.top,right:e.left+d.outerWidth(),bottom:e.top+d.outerHeight(),startselected:false,selected:d.hasClass("ui-selected"),selecting:d.hasClass("ui-selecting"),unselecting:d.hasClass("ui-unselecting")})})};this.refresh();this.selectees=c.addClass("ui-selectee");this._mouseInit();this.helper=a(document.createElement("div")).css({border:"1px dotted black"}).addClass("ui-selectable-helper")},destroy:function(){this.element.removeClass("ui-selectable ui-selectable-disabled").removeData("selectable").unbind(".selectable");this._mouseDestroy()},_mouseStart:function(d){var b=this;this.opos=[d.pageX,d.pageY];if(this.options.disabled){return}var c=this.options;this.selectees=a(c.filter,this.element[0]);this._trigger("start",d);a(c.appendTo).append(this.helper);this.helper.css({"z-index":100,position:"absolute",left:d.clientX,top:d.clientY,width:0,height:0});if(c.autoRefresh){this.refresh()}this.selectees.filter(".ui-selected").each(function(){var e=a.data(this,"selectable-item");e.startselected=true;if(!d.metaKey){e.$element.removeClass("ui-selected");e.selected=false;e.$element.addClass("ui-unselecting");e.unselecting=true;b._trigger("unselecting",d,{unselecting:e.element})}});a(d.target).parents().andSelf().each(function(){var e=a.data(this,"selectable-item");if(e){e.$element.removeClass("ui-unselecting").addClass("ui-selecting");e.unselecting=false;e.selecting=true;e.selected=true;b._trigger("selecting",d,{selecting:e.element});return false}})},_mouseDrag:function(i){var c=this;this.dragged=true;if(this.options.disabled){return}var e=this.options;var d=this.opos[0],h=this.opos[1],b=i.pageX,g=i.pageY;if(d>b){var f=b;b=d;d=f}if(h>g){var f=g;g=h;h=f}this.helper.css({left:d,top:h,width:b-d,height:g-h});this.selectees.each(function(){var j=a.data(this,"selectable-item");if(!j||j.element==c.element[0]){return}var k=false;if(e.tolerance=="touch"){k=(!(j.left>b||j.right<d||j.top>g||j.bottom<h))}else{if(e.tolerance=="fit"){k=(j.left>d&&j.right<b&&j.top>h&&j.bottom<g)}}if(k){if(j.selected){j.$element.removeClass("ui-selected");j.selected=false}if(j.unselecting){j.$element.removeClass("ui-unselecting");j.unselecting=false}if(!j.selecting){j.$element.addClass("ui-selecting");j.selecting=true;c._trigger("selecting",i,{selecting:j.element})}}else{if(j.selecting){if(i.metaKey&&j.startselected){j.$element.removeClass("ui-selecting");j.selecting=false;j.$element.addClass("ui-selected");j.selected=true}else{j.$element.removeClass("ui-selecting");j.selecting=false;if(j.startselected){j.$element.addClass("ui-unselecting");j.unselecting=true}c._trigger("unselecting",i,{unselecting:j.element})}}if(j.selected){if(!i.metaKey&&!j.startselected){j.$element.removeClass("ui-selected");j.selected=false;j.$element.addClass("ui-unselecting");j.unselecting=true;c._trigger("unselecting",i,{unselecting:j.element})}}}});return false},_mouseStop:function(d){var b=this;this.dragged=false;var c=this.options;a(".ui-unselecting",this.element[0]).each(function(){var e=a.data(this,"selectable-item");e.$element.removeClass("ui-unselecting");e.unselecting=false;e.startselected=false;b._trigger("unselected",d,{unselected:e.element})});a(".ui-selecting",this.element[0]).each(function(){var e=a.data(this,"selectable-item");e.$element.removeClass("ui-selecting").addClass("ui-selected");e.selecting=false;e.selected=true;e.startselected=true;b._trigger("selected",d,{selected:e.element})});this._trigger("stop",d);this.helper.remove();return false}}));a.extend(a.ui.selectable,{version:"1.7.1",defaults:{appendTo:"body",autoRefresh:true,cancel:":input,option",delay:0,distance:0,filter:"*",tolerance:"touch"}})})(jQuery);;/*
 * jQuery UI Sortable 1.7.1
 *
 * Copyright (c) 2009 AUTHORS.txt (http://jqueryui.com/about)
 * Dual licensed under the MIT (MIT-LICENSE.txt)
 * and GPL (GPL-LICENSE.txt) licenses.
 *
 * http://docs.jquery.com/UI/Sortables
 *
 * Depends:
 *	ui.core.js
 */
(function(a){a.widget("ui.sortable",a.extend({},a.ui.mouse,{_init:function(){var b=this.options;this.containerCache={};this.element.addClass("ui-sortable");this.refresh();this.floating=this.items.length?(/left|right/).test(this.items[0].item.css("float")):false;this.offset=this.element.offset();this._mouseInit()},destroy:function(){this.element.removeClass("ui-sortable ui-sortable-disabled").removeData("sortable").unbind(".sortable");this._mouseDestroy();for(var b=this.items.length-1;b>=0;b--){this.items[b].item.removeData("sortable-item")}},_mouseCapture:function(e,f){if(this.reverting){return false}if(this.options.disabled||this.options.type=="static"){return false}this._refreshItems(e);var d=null,c=this,b=a(e.target).parents().each(function(){if(a.data(this,"sortable-item")==c){d=a(this);return false}});if(a.data(e.target,"sortable-item")==c){d=a(e.target)}if(!d){return false}if(this.options.handle&&!f){var g=false;a(this.options.handle,d).find("*").andSelf().each(function(){if(this==e.target){g=true}});if(!g){return false}}this.currentItem=d;this._removeCurrentsFromItems();return true},_mouseStart:function(e,f,b){var g=this.options,c=this;this.currentContainer=this;this.refreshPositions();this.helper=this._createHelper(e);this._cacheHelperProportions();this._cacheMargins();this.scrollParent=this.helper.scrollParent();this.offset=this.currentItem.offset();this.offset={top:this.offset.top-this.margins.top,left:this.offset.left-this.margins.left};this.helper.css("position","absolute");this.cssPosition=this.helper.css("position");a.extend(this.offset,{click:{left:e.pageX-this.offset.left,top:e.pageY-this.offset.top},parent:this._getParentOffset(),relative:this._getRelativeOffset()});this.originalPosition=this._generatePosition(e);this.originalPageX=e.pageX;this.originalPageY=e.pageY;if(g.cursorAt){this._adjustOffsetFromHelper(g.cursorAt)}this.domPosition={prev:this.currentItem.prev()[0],parent:this.currentItem.parent()[0]};if(this.helper[0]!=this.currentItem[0]){this.currentItem.hide()}this._createPlaceholder();if(g.containment){this._setContainment()}if(g.cursor){if(a("body").css("cursor")){this._storedCursor=a("body").css("cursor")}a("body").css("cursor",g.cursor)}if(g.opacity){if(this.helper.css("opacity")){this._storedOpacity=this.helper.css("opacity")}this.helper.css("opacity",g.opacity)}if(g.zIndex){if(this.helper.css("zIndex")){this._storedZIndex=this.helper.css("zIndex")}this.helper.css("zIndex",g.zIndex)}if(this.scrollParent[0]!=document&&this.scrollParent[0].tagName!="HTML"){this.overflowOffset=this.scrollParent.offset()}this._trigger("start",e,this._uiHash());if(!this._preserveHelperProportions){this._cacheHelperProportions()}if(!b){for(var d=this.containers.length-1;d>=0;d--){this.containers[d]._trigger("activate",e,c._uiHash(this))}}if(a.ui.ddmanager){a.ui.ddmanager.current=this}if(a.ui.ddmanager&&!g.dropBehaviour){a.ui.ddmanager.prepareOffsets(this,e)}this.dragging=true;this.helper.addClass("ui-sortable-helper");this._mouseDrag(e);return true},_mouseDrag:function(f){this.position=this._generatePosition(f);this.positionAbs=this._convertPositionTo("absolute");if(!this.lastPositionAbs){this.lastPositionAbs=this.positionAbs}if(this.options.scroll){var g=this.options,b=false;if(this.scrollParent[0]!=document&&this.scrollParent[0].tagName!="HTML"){if((this.overflowOffset.top+this.scrollParent[0].offsetHeight)-f.pageY<g.scrollSensitivity){this.scrollParent[0].scrollTop=b=this.scrollParent[0].scrollTop+g.scrollSpeed}else{if(f.pageY-this.overflowOffset.top<g.scrollSensitivity){this.scrollParent[0].scrollTop=b=this.scrollParent[0].scrollTop-g.scrollSpeed}}if((this.overflowOffset.left+this.scrollParent[0].offsetWidth)-f.pageX<g.scrollSensitivity){this.scrollParent[0].scrollLeft=b=this.scrollParent[0].scrollLeft+g.scrollSpeed}else{if(f.pageX-this.overflowOffset.left<g.scrollSensitivity){this.scrollParent[0].scrollLeft=b=this.scrollParent[0].scrollLeft-g.scrollSpeed}}}else{if(f.pageY-a(document).scrollTop()<g.scrollSensitivity){b=a(document).scrollTop(a(document).scrollTop()-g.scrollSpeed)}else{if(a(window).height()-(f.pageY-a(document).scrollTop())<g.scrollSensitivity){b=a(document).scrollTop(a(document).scrollTop()+g.scrollSpeed)}}if(f.pageX-a(document).scrollLeft()<g.scrollSensitivity){b=a(document).scrollLeft(a(document).scrollLeft()-g.scrollSpeed)}else{if(a(window).width()-(f.pageX-a(document).scrollLeft())<g.scrollSensitivity){b=a(document).scrollLeft(a(document).scrollLeft()+g.scrollSpeed)}}}if(b!==false&&a.ui.ddmanager&&!g.dropBehaviour){a.ui.ddmanager.prepareOffsets(this,f)}}this.positionAbs=this._convertPositionTo("absolute");if(!this.options.axis||this.options.axis!="y"){this.helper[0].style.left=this.position.left+"px"}if(!this.options.axis||this.options.axis!="x"){this.helper[0].style.top=this.position.top+"px"}for(var d=this.items.length-1;d>=0;d--){var e=this.items[d],c=e.item[0],h=this._intersectsWithPointer(e);if(!h){continue}if(c!=this.currentItem[0]&&this.placeholder[h==1?"next":"prev"]()[0]!=c&&!a.ui.contains(this.placeholder[0],c)&&(this.options.type=="semi-dynamic"?!a.ui.contains(this.element[0],c):true)){this.direction=h==1?"down":"up";if(this.options.tolerance=="pointer"||this._intersectsWithSides(e)){this._rearrange(f,e)}else{break}this._trigger("change",f,this._uiHash());break}}this._contactContainers(f);if(a.ui.ddmanager){a.ui.ddmanager.drag(this,f)}this._trigger("sort",f,this._uiHash());this.lastPositionAbs=this.positionAbs;return false},_mouseStop:function(c,d){if(!c){return}if(a.ui.ddmanager&&!this.options.dropBehaviour){a.ui.ddmanager.drop(this,c)}if(this.options.revert){var b=this;var e=b.placeholder.offset();b.reverting=true;a(this.helper).animate({left:e.left-this.offset.parent.left-b.margins.left+(this.offsetParent[0]==document.body?0:this.offsetParent[0].scrollLeft),top:e.top-this.offset.parent.top-b.margins.top+(this.offsetParent[0]==document.body?0:this.offsetParent[0].scrollTop)},parseInt(this.options.revert,10)||500,function(){b._clear(c)})}else{this._clear(c,d)}return false},cancel:function(){var b=this;if(this.dragging){this._mouseUp();if(this.options.helper=="original"){this.currentItem.css(this._storedCSS).removeClass("ui-sortable-helper")}else{this.currentItem.show()}for(var c=this.containers.length-1;c>=0;c--){this.containers[c]._trigger("deactivate",null,b._uiHash(this));if(this.containers[c].containerCache.over){this.containers[c]._trigger("out",null,b._uiHash(this));this.containers[c].containerCache.over=0}}}if(this.placeholder[0].parentNode){this.placeholder[0].parentNode.removeChild(this.placeholder[0])}if(this.options.helper!="original"&&this.helper&&this.helper[0].parentNode){this.helper.remove()}a.extend(this,{helper:null,dragging:false,reverting:false,_noFinalSort:null});if(this.domPosition.prev){a(this.domPosition.prev).after(this.currentItem)}else{a(this.domPosition.parent).prepend(this.currentItem)}return true},serialize:function(d){var b=this._getItemsAsjQuery(d&&d.connected);var c=[];d=d||{};a(b).each(function(){var e=(a(d.item||this).attr(d.attribute||"id")||"").match(d.expression||(/(.+)[-=_](.+)/));if(e){c.push((d.key||e[1]+"[]")+"="+(d.key&&d.expression?e[1]:e[2]))}});return c.join("&")},toArray:function(d){var b=this._getItemsAsjQuery(d&&d.connected);var c=[];d=d||{};b.each(function(){c.push(a(d.item||this).attr(d.attribute||"id")||"")});return c},_intersectsWith:function(m){var e=this.positionAbs.left,d=e+this.helperProportions.width,k=this.positionAbs.top,j=k+this.helperProportions.height;var f=m.left,c=f+m.width,n=m.top,i=n+m.height;var o=this.offset.click.top,h=this.offset.click.left;var g=(k+o)>n&&(k+o)<i&&(e+h)>f&&(e+h)<c;if(this.options.tolerance=="pointer"||this.options.forcePointerForContainers||(this.options.tolerance!="pointer"&&this.helperProportions[this.floating?"width":"height"]>m[this.floating?"width":"height"])){return g}else{return(f<e+(this.helperProportions.width/2)&&d-(this.helperProportions.width/2)<c&&n<k+(this.helperProportions.height/2)&&j-(this.helperProportions.height/2)<i)}},_intersectsWithPointer:function(d){var e=a.ui.isOverAxis(this.positionAbs.top+this.offset.click.top,d.top,d.height),c=a.ui.isOverAxis(this.positionAbs.left+this.offset.click.left,d.left,d.width),g=e&&c,b=this._getDragVerticalDirection(),f=this._getDragHorizontalDirection();if(!g){return false}return this.floating?(((f&&f=="right")||b=="down")?2:1):(b&&(b=="down"?2:1))},_intersectsWithSides:function(e){var c=a.ui.isOverAxis(this.positionAbs.top+this.offset.click.top,e.top+(e.height/2),e.height),d=a.ui.isOverAxis(this.positionAbs.left+this.offset.click.left,e.left+(e.width/2),e.width),b=this._getDragVerticalDirection(),f=this._getDragHorizontalDirection();if(this.floating&&f){return((f=="right"&&d)||(f=="left"&&!d))}else{return b&&((b=="down"&&c)||(b=="up"&&!c))}},_getDragVerticalDirection:function(){var b=this.positionAbs.top-this.lastPositionAbs.top;return b!=0&&(b>0?"down":"up")},_getDragHorizontalDirection:function(){var b=this.positionAbs.left-this.lastPositionAbs.left;return b!=0&&(b>0?"right":"left")},refresh:function(b){this._refreshItems(b);this.refreshPositions()},_connectWith:function(){var b=this.options;return b.connectWith.constructor==String?[b.connectWith]:b.connectWith},_getItemsAsjQuery:function(b){var l=this;var g=[];var e=[];var h=this._connectWith();if(h&&b){for(var d=h.length-1;d>=0;d--){var k=a(h[d]);for(var c=k.length-1;c>=0;c--){var f=a.data(k[c],"sortable");if(f&&f!=this&&!f.options.disabled){e.push([a.isFunction(f.options.items)?f.options.items.call(f.element):a(f.options.items,f.element).not(".ui-sortable-helper"),f])}}}}e.push([a.isFunction(this.options.items)?this.options.items.call(this.element,null,{options:this.options,item:this.currentItem}):a(this.options.items,this.element).not(".ui-sortable-helper"),this]);for(var d=e.length-1;d>=0;d--){e[d][0].each(function(){g.push(this)})}return a(g)},_removeCurrentsFromItems:function(){var d=this.currentItem.find(":data(sortable-item)");for(var c=0;c<this.items.length;c++){for(var b=0;b<d.length;b++){if(d[b]==this.items[c].item[0]){this.items.splice(c,1)}}}},_refreshItems:function(b){this.items=[];this.containers=[this];var h=this.items;var p=this;var f=[[a.isFunction(this.options.items)?this.options.items.call(this.element[0],b,{item:this.currentItem}):a(this.options.items,this.element),this]];var l=this._connectWith();if(l){for(var e=l.length-1;e>=0;e--){var m=a(l[e]);for(var d=m.length-1;d>=0;d--){var g=a.data(m[d],"sortable");if(g&&g!=this&&!g.options.disabled){f.push([a.isFunction(g.options.items)?g.options.items.call(g.element[0],b,{item:this.currentItem}):a(g.options.items,g.element),g]);this.containers.push(g)}}}}for(var e=f.length-1;e>=0;e--){var k=f[e][1];var c=f[e][0];for(var d=0,n=c.length;d<n;d++){var o=a(c[d]);o.data("sortable-item",k);h.push({item:o,instance:k,width:0,height:0,left:0,top:0})}}},refreshPositions:function(b){if(this.offsetParent&&this.helper){this.offset.parent=this._getParentOffset()}for(var d=this.items.length-1;d>=0;d--){var e=this.items[d];if(e.instance!=this.currentContainer&&this.currentContainer&&e.item[0]!=this.currentItem[0]){continue}var c=this.options.toleranceElement?a(this.options.toleranceElement,e.item):e.item;if(!b){e.width=c.outerWidth();e.height=c.outerHeight()}var f=c.offset();e.left=f.left;e.top=f.top}if(this.options.custom&&this.options.custom.refreshContainers){this.options.custom.refreshContainers.call(this)}else{for(var d=this.containers.length-1;d>=0;d--){var f=this.containers[d].element.offset();this.containers[d].containerCache.left=f.left;this.containers[d].containerCache.top=f.top;this.containers[d].containerCache.width=this.containers[d].element.outerWidth();this.containers[d].containerCache.height=this.containers[d].element.outerHeight()}}},_createPlaceholder:function(d){var b=d||this,e=b.options;if(!e.placeholder||e.placeholder.constructor==String){var c=e.placeholder;e.placeholder={element:function(){var f=a(document.createElement(b.currentItem[0].nodeName)).addClass(c||b.currentItem[0].className+" ui-sortable-placeholder").removeClass("ui-sortable-helper")[0];if(!c){f.style.visibility="hidden"}return f},update:function(f,g){if(c&&!e.forcePlaceholderSize){return}if(!g.height()){g.height(b.currentItem.innerHeight()-parseInt(b.currentItem.css("paddingTop")||0,10)-parseInt(b.currentItem.css("paddingBottom")||0,10))}if(!g.width()){g.width(b.currentItem.innerWidth()-parseInt(b.currentItem.css("paddingLeft")||0,10)-parseInt(b.currentItem.css("paddingRight")||0,10))}}}}b.placeholder=a(e.placeholder.element.call(b.element,b.currentItem));b.currentItem.after(b.placeholder);e.placeholder.update(b,b.placeholder)},_contactContainers:function(d){for(var c=this.containers.length-1;c>=0;c--){if(this._intersectsWith(this.containers[c].containerCache)){if(!this.containers[c].containerCache.over){if(this.currentContainer!=this.containers[c]){var h=10000;var g=null;var e=this.positionAbs[this.containers[c].floating?"left":"top"];for(var b=this.items.length-1;b>=0;b--){if(!a.ui.contains(this.containers[c].element[0],this.items[b].item[0])){continue}var f=this.items[b][this.containers[c].floating?"left":"top"];if(Math.abs(f-e)<h){h=Math.abs(f-e);g=this.items[b]}}if(!g&&!this.options.dropOnEmpty){continue}this.currentContainer=this.containers[c];g?this._rearrange(d,g,null,true):this._rearrange(d,null,this.containers[c].element,true);this._trigger("change",d,this._uiHash());this.containers[c]._trigger("change",d,this._uiHash(this));this.options.placeholder.update(this.currentContainer,this.placeholder)}this.containers[c]._trigger("over",d,this._uiHash(this));this.containers[c].containerCache.over=1}}else{if(this.containers[c].containerCache.over){this.containers[c]._trigger("out",d,this._uiHash(this));this.containers[c].containerCache.over=0}}}},_createHelper:function(c){var d=this.options;var b=a.isFunction(d.helper)?a(d.helper.apply(this.element[0],[c,this.currentItem])):(d.helper=="clone"?this.currentItem.clone():this.currentItem);if(!b.parents("body").length){a(d.appendTo!="parent"?d.appendTo:this.currentItem[0].parentNode)[0].appendChild(b[0])}if(b[0]==this.currentItem[0]){this._storedCSS={width:this.currentItem[0].style.width,height:this.currentItem[0].style.height,position:this.currentItem.css("position"),top:this.currentItem.css("top"),left:this.currentItem.css("left")}}if(b[0].style.width==""||d.forceHelperSize){b.width(this.currentItem.width())}if(b[0].style.height==""||d.forceHelperSize){b.height(this.currentItem.height())}return b},_adjustOffsetFromHelper:function(b){if(b.left!=undefined){this.offset.click.left=b.left+this.margins.left}if(b.right!=undefined){this.offset.click.left=this.helperProportions.width-b.right+this.margins.left}if(b.top!=undefined){this.offset.click.top=b.top+this.margins.top}if(b.bottom!=undefined){this.offset.click.top=this.helperProportions.height-b.bottom+this.margins.top}},_getParentOffset:function(){this.offsetParent=this.helper.offsetParent();var b=this.offsetParent.offset();if(this.cssPosition=="absolute"&&this.scrollParent[0]!=document&&a.ui.contains(this.scrollParent[0],this.offsetParent[0])){b.left+=this.scrollParent.scrollLeft();b.top+=this.scrollParent.scrollTop()}if((this.offsetParent[0]==document.body)||(this.offsetParent[0].tagName&&this.offsetParent[0].tagName.toLowerCase()=="html"&&a.browser.msie)){b={top:0,left:0}}return{top:b.top+(parseInt(this.offsetParent.css("borderTopWidth"),10)||0),left:b.left+(parseInt(this.offsetParent.css("borderLeftWidth"),10)||0)}},_getRelativeOffset:function(){if(this.cssPosition=="relative"){var b=this.currentItem.position();return{top:b.top-(parseInt(this.helper.css("top"),10)||0)+this.scrollParent.scrollTop(),left:b.left-(parseInt(this.helper.css("left"),10)||0)+this.scrollParent.scrollLeft()}}else{return{top:0,left:0}}},_cacheMargins:function(){this.margins={left:(parseInt(this.currentItem.css("marginLeft"),10)||0),top:(parseInt(this.currentItem.css("marginTop"),10)||0)}},_cacheHelperProportions:function(){this.helperProportions={width:this.helper.outerWidth(),height:this.helper.outerHeight()}},_setContainment:function(){var e=this.options;if(e.containment=="parent"){e.containment=this.helper[0].parentNode}if(e.containment=="document"||e.containment=="window"){this.containment=[0-this.offset.relative.left-this.offset.parent.left,0-this.offset.relative.top-this.offset.parent.top,a(e.containment=="document"?document:window).width()-this.helperProportions.width-this.margins.left,(a(e.containment=="document"?document:window).height()||document.body.parentNode.scrollHeight)-this.helperProportions.height-this.margins.top]}if(!(/^(document|window|parent)$/).test(e.containment)){var c=a(e.containment)[0];var d=a(e.containment).offset();var b=(a(c).css("overflow")!="hidden");this.containment=[d.left+(parseInt(a(c).css("borderLeftWidth"),10)||0)+(parseInt(a(c).css("paddingLeft"),10)||0)-this.margins.left,d.top+(parseInt(a(c).css("borderTopWidth"),10)||0)+(parseInt(a(c).css("paddingTop"),10)||0)-this.margins.top,d.left+(b?Math.max(c.scrollWidth,c.offsetWidth):c.offsetWidth)-(parseInt(a(c).css("borderLeftWidth"),10)||0)-(parseInt(a(c).css("paddingRight"),10)||0)-this.helperProportions.width-this.margins.left,d.top+(b?Math.max(c.scrollHeight,c.offsetHeight):c.offsetHeight)-(parseInt(a(c).css("borderTopWidth"),10)||0)-(parseInt(a(c).css("paddingBottom"),10)||0)-this.helperProportions.height-this.margins.top]}},_convertPositionTo:function(f,h){if(!h){h=this.position}var c=f=="absolute"?1:-1;var e=this.options,b=this.cssPosition=="absolute"&&!(this.scrollParent[0]!=document&&a.ui.contains(this.scrollParent[0],this.offsetParent[0]))?this.offsetParent:this.scrollParent,g=(/(html|body)/i).test(b[0].tagName);return{top:(h.top+this.offset.relative.top*c+this.offset.parent.top*c-(a.browser.safari&&this.cssPosition=="fixed"?0:(this.cssPosition=="fixed"?-this.scrollParent.scrollTop():(g?0:b.scrollTop()))*c)),left:(h.left+this.offset.relative.left*c+this.offset.parent.left*c-(a.browser.safari&&this.cssPosition=="fixed"?0:(this.cssPosition=="fixed"?-this.scrollParent.scrollLeft():g?0:b.scrollLeft())*c))}},_generatePosition:function(e){var h=this.options,b=this.cssPosition=="absolute"&&!(this.scrollParent[0]!=document&&a.ui.contains(this.scrollParent[0],this.offsetParent[0]))?this.offsetParent:this.scrollParent,i=(/(html|body)/i).test(b[0].tagName);if(this.cssPosition=="relative"&&!(this.scrollParent[0]!=document&&this.scrollParent[0]!=this.offsetParent[0])){this.offset.relative=this._getRelativeOffset()}var d=e.pageX;var c=e.pageY;if(this.originalPosition){if(this.containment){if(e.pageX-this.offset.click.left<this.containment[0]){d=this.containment[0]+this.offset.click.left}if(e.pageY-this.offset.click.top<this.containment[1]){c=this.containment[1]+this.offset.click.top}if(e.pageX-this.offset.click.left>this.containment[2]){d=this.containment[2]+this.offset.click.left}if(e.pageY-this.offset.click.top>this.containment[3]){c=this.containment[3]+this.offset.click.top}}if(h.grid){var g=this.originalPageY+Math.round((c-this.originalPageY)/h.grid[1])*h.grid[1];c=this.containment?(!(g-this.offset.click.top<this.containment[1]||g-this.offset.click.top>this.containment[3])?g:(!(g-this.offset.click.top<this.containment[1])?g-h.grid[1]:g+h.grid[1])):g;var f=this.originalPageX+Math.round((d-this.originalPageX)/h.grid[0])*h.grid[0];d=this.containment?(!(f-this.offset.click.left<this.containment[0]||f-this.offset.click.left>this.containment[2])?f:(!(f-this.offset.click.left<this.containment[0])?f-h.grid[0]:f+h.grid[0])):f}}return{top:(c-this.offset.click.top-this.offset.relative.top-this.offset.parent.top+(a.browser.safari&&this.cssPosition=="fixed"?0:(this.cssPosition=="fixed"?-this.scrollParent.scrollTop():(i?0:b.scrollTop())))),left:(d-this.offset.click.left-this.offset.relative.left-this.offset.parent.left+(a.browser.safari&&this.cssPosition=="fixed"?0:(this.cssPosition=="fixed"?-this.scrollParent.scrollLeft():i?0:b.scrollLeft())))}},_rearrange:function(g,f,c,e){c?c[0].appendChild(this.placeholder[0]):f.item[0].parentNode.insertBefore(this.placeholder[0],(this.direction=="down"?f.item[0]:f.item[0].nextSibling));this.counter=this.counter?++this.counter:1;var d=this,b=this.counter;window.setTimeout(function(){if(b==d.counter){d.refreshPositions(!e)}},0)},_clear:function(d,e){this.reverting=false;var f=[],b=this;if(!this._noFinalSort&&this.currentItem[0].parentNode){this.placeholder.before(this.currentItem)}this._noFinalSort=null;if(this.helper[0]==this.currentItem[0]){for(var c in this._storedCSS){if(this._storedCSS[c]=="auto"||this._storedCSS[c]=="static"){this._storedCSS[c]=""}}this.currentItem.css(this._storedCSS).removeClass("ui-sortable-helper")}else{this.currentItem.show()}if(this.fromOutside&&!e){f.push(function(g){this._trigger("receive",g,this._uiHash(this.fromOutside))})}if((this.fromOutside||this.domPosition.prev!=this.currentItem.prev().not(".ui-sortable-helper")[0]||this.domPosition.parent!=this.currentItem.parent()[0])&&!e){f.push(function(g){this._trigger("update",g,this._uiHash())})}if(!a.ui.contains(this.element[0],this.currentItem[0])){if(!e){f.push(function(g){this._trigger("remove",g,this._uiHash())})}for(var c=this.containers.length-1;c>=0;c--){if(a.ui.contains(this.containers[c].element[0],this.currentItem[0])&&!e){f.push((function(g){return function(h){g._trigger("receive",h,this._uiHash(this))}}).call(this,this.containers[c]));f.push((function(g){return function(h){g._trigger("update",h,this._uiHash(this))}}).call(this,this.containers[c]))}}}for(var c=this.containers.length-1;c>=0;c--){if(!e){f.push((function(g){return function(h){g._trigger("deactivate",h,this._uiHash(this))}}).call(this,this.containers[c]))}if(this.containers[c].containerCache.over){f.push((function(g){return function(h){g._trigger("out",h,this._uiHash(this))}}).call(this,this.containers[c]));this.containers[c].containerCache.over=0}}if(this._storedCursor){a("body").css("cursor",this._storedCursor)}if(this._storedOpacity){this.helper.css("opacity",this._storedOpacity)}if(this._storedZIndex){this.helper.css("zIndex",this._storedZIndex=="auto"?"":this._storedZIndex)}this.dragging=false;if(this.cancelHelperRemoval){if(!e){this._trigger("beforeStop",d,this._uiHash());for(var c=0;c<f.length;c++){f[c].call(this,d)}this._trigger("stop",d,this._uiHash())}return false}if(!e){this._trigger("beforeStop",d,this._uiHash())}this.placeholder[0].parentNode.removeChild(this.placeholder[0]);if(this.helper[0]!=this.currentItem[0]){this.helper.remove()}this.helper=null;if(!e){for(var c=0;c<f.length;c++){f[c].call(this,d)}this._trigger("stop",d,this._uiHash())}this.fromOutside=false;return true},_trigger:function(){if(a.widget.prototype._trigger.apply(this,arguments)===false){this.cancel()}},_uiHash:function(c){var b=c||this;return{helper:b.helper,placeholder:b.placeholder||a([]),position:b.position,absolutePosition:b.positionAbs,offset:b.positionAbs,item:b.currentItem,sender:c?c.element:null}}}));a.extend(a.ui.sortable,{getter:"serialize toArray",version:"1.7.1",eventPrefix:"sort",defaults:{appendTo:"parent",axis:false,cancel:":input,option",connectWith:false,containment:false,cursor:"auto",cursorAt:false,delay:0,distance:1,dropOnEmpty:true,forcePlaceholderSize:false,forceHelperSize:false,grid:false,handle:false,helper:"original",items:"> *",opacity:false,placeholder:false,revert:false,scroll:true,scrollSensitivity:20,scrollSpeed:20,scope:"default",tolerance:"intersect",zIndex:1000}})})(jQuery);;/*
 * jQuery UI Accordion 1.7.1
 *
 * Copyright (c) 2009 AUTHORS.txt (http://jqueryui.com/about)
 * Dual licensed under the MIT (MIT-LICENSE.txt)
 * and GPL (GPL-LICENSE.txt) licenses.
 *
 * http://docs.jquery.com/UI/Accordion
 *
 * Depends:
 *	ui.core.js
 */
(function(a){a.widget("ui.accordion",{_init:function(){var d=this.options,b=this;this.running=0;if(d.collapsible==a.ui.accordion.defaults.collapsible&&d.alwaysOpen!=a.ui.accordion.defaults.alwaysOpen){d.collapsible=!d.alwaysOpen}if(d.navigation){var c=this.element.find("a").filter(d.navigationFilter);if(c.length){if(c.filter(d.header).length){this.active=c}else{this.active=c.parent().parent().prev();c.addClass("ui-accordion-content-active")}}}this.element.addClass("ui-accordion ui-widget ui-helper-reset");if(this.element[0].nodeName=="UL"){this.element.children("li").addClass("ui-accordion-li-fix")}this.headers=this.element.find(d.header).addClass("ui-accordion-header ui-helper-reset ui-state-default ui-corner-all").bind("mouseenter.accordion",function(){a(this).addClass("ui-state-hover")}).bind("mouseleave.accordion",function(){a(this).removeClass("ui-state-hover")}).bind("focus.accordion",function(){a(this).addClass("ui-state-focus")}).bind("blur.accordion",function(){a(this).removeClass("ui-state-focus")});this.headers.next().addClass("ui-accordion-content ui-helper-reset ui-widget-content ui-corner-bottom");this.active=this._findActive(this.active||d.active).toggleClass("ui-state-default").toggleClass("ui-state-active").toggleClass("ui-corner-all").toggleClass("ui-corner-top");this.active.next().addClass("ui-accordion-content-active");a("<span/>").addClass("ui-icon "+d.icons.header).prependTo(this.headers);this.active.find(".ui-icon").toggleClass(d.icons.header).toggleClass(d.icons.headerSelected);if(a.browser.msie){this.element.find("a").css("zoom","1")}this.resize();this.element.attr("role","tablist");this.headers.attr("role","tab").bind("keydown",function(e){return b._keydown(e)}).next().attr("role","tabpanel");this.headers.not(this.active||"").attr("aria-expanded","false").attr("tabIndex","-1").next().hide();if(!this.active.length){this.headers.eq(0).attr("tabIndex","0")}else{this.active.attr("aria-expanded","true").attr("tabIndex","0")}if(!a.browser.safari){this.headers.find("a").attr("tabIndex","-1")}if(d.event){this.headers.bind((d.event)+".accordion",function(e){return b._clickHandler.call(b,e,this)})}},destroy:function(){var c=this.options;this.element.removeClass("ui-accordion ui-widget ui-helper-reset").removeAttr("role").unbind(".accordion").removeData("accordion");this.headers.unbind(".accordion").removeClass("ui-accordion-header ui-helper-reset ui-state-default ui-corner-all ui-state-active ui-corner-top").removeAttr("role").removeAttr("aria-expanded").removeAttr("tabindex");this.headers.find("a").removeAttr("tabindex");this.headers.children(".ui-icon").remove();var b=this.headers.next().css("display","").removeAttr("role").removeClass("ui-helper-reset ui-widget-content ui-corner-bottom ui-accordion-content ui-accordion-content-active");if(c.autoHeight||c.fillHeight){b.css("height","")}},_setData:function(b,c){if(b=="alwaysOpen"){b="collapsible";c=!c}a.widget.prototype._setData.apply(this,arguments)},_keydown:function(e){var g=this.options,f=a.ui.keyCode;if(g.disabled||e.altKey||e.ctrlKey){return}var d=this.headers.length;var b=this.headers.index(e.target);var c=false;switch(e.keyCode){case f.RIGHT:case f.DOWN:c=this.headers[(b+1)%d];break;case f.LEFT:case f.UP:c=this.headers[(b-1+d)%d];break;case f.SPACE:case f.ENTER:return this._clickHandler({target:e.target},e.target)}if(c){a(e.target).attr("tabIndex","-1");a(c).attr("tabIndex","0");c.focus();return false}return true},resize:function(){var e=this.options,d;if(e.fillSpace){if(a.browser.msie){var b=this.element.parent().css("overflow");this.element.parent().css("overflow","hidden")}d=this.element.parent().height();if(a.browser.msie){this.element.parent().css("overflow",b)}this.headers.each(function(){d-=a(this).outerHeight()});var c=0;this.headers.next().each(function(){c=Math.max(c,a(this).innerHeight()-a(this).height())}).height(Math.max(0,d-c)).css("overflow","auto")}else{if(e.autoHeight){d=0;this.headers.next().each(function(){d=Math.max(d,a(this).outerHeight())}).height(d)}}},activate:function(b){var c=this._findActive(b)[0];this._clickHandler({target:c},c)},_findActive:function(b){return b?typeof b=="number"?this.headers.filter(":eq("+b+")"):this.headers.not(this.headers.not(b)):b===false?a([]):this.headers.filter(":eq(0)")},_clickHandler:function(b,f){var d=this.options;if(d.disabled){return false}if(!b.target&&d.collapsible){this.active.removeClass("ui-state-active ui-corner-top").addClass("ui-state-default ui-corner-all").find(".ui-icon").removeClass(d.icons.headerSelected).addClass(d.icons.header);this.active.next().addClass("ui-accordion-content-active");var h=this.active.next(),e={options:d,newHeader:a([]),oldHeader:d.active,newContent:a([]),oldContent:h},c=(this.active=a([]));this._toggle(c,h,e);return false}var g=a(b.currentTarget||f);var i=g[0]==this.active[0];if(this.running||(!d.collapsible&&i)){return false}this.active.removeClass("ui-state-active ui-corner-top").addClass("ui-state-default ui-corner-all").find(".ui-icon").removeClass(d.icons.headerSelected).addClass(d.icons.header);this.active.next().addClass("ui-accordion-content-active");if(!i){g.removeClass("ui-state-default ui-corner-all").addClass("ui-state-active ui-corner-top").find(".ui-icon").removeClass(d.icons.header).addClass(d.icons.headerSelected);g.next().addClass("ui-accordion-content-active")}var c=g.next(),h=this.active.next(),e={options:d,newHeader:i&&d.collapsible?a([]):g,oldHeader:this.active,newContent:i&&d.collapsible?a([]):c.find("> *"),oldContent:h.find("> *")},j=this.headers.index(this.active[0])>this.headers.index(g[0]);this.active=i?a([]):g;this._toggle(c,h,e,i,j);return false},_toggle:function(b,i,g,j,k){var d=this.options,m=this;this.toShow=b;this.toHide=i;this.data=g;var c=function(){if(!m){return}return m._completed.apply(m,arguments)};this._trigger("changestart",null,this.data);this.running=i.size()===0?b.size():i.size();if(d.animated){var f={};if(d.collapsible&&j){f={toShow:a([]),toHide:i,complete:c,down:k,autoHeight:d.autoHeight||d.fillSpace}}else{f={toShow:b,toHide:i,complete:c,down:k,autoHeight:d.autoHeight||d.fillSpace}}if(!d.proxied){d.proxied=d.animated}if(!d.proxiedDuration){d.proxiedDuration=d.duration}d.animated=a.isFunction(d.proxied)?d.proxied(f):d.proxied;d.duration=a.isFunction(d.proxiedDuration)?d.proxiedDuration(f):d.proxiedDuration;var l=a.ui.accordion.animations,e=d.duration,h=d.animated;if(!l[h]){l[h]=function(n){this.slide(n,{easing:h,duration:e||700})}}l[h](f)}else{if(d.collapsible&&j){b.toggle()}else{i.hide();b.show()}c(true)}i.prev().attr("aria-expanded","false").attr("tabIndex","-1").blur();b.prev().attr("aria-expanded","true").attr("tabIndex","0").focus()},_completed:function(b){var c=this.options;this.running=b?0:--this.running;if(this.running){return}if(c.clearStyle){this.toShow.add(this.toHide).css({height:"",overflow:""})}this._trigger("change",null,this.data)}});a.extend(a.ui.accordion,{version:"1.7.1",defaults:{active:null,alwaysOpen:true,animated:"slide",autoHeight:true,clearStyle:false,collapsible:false,event:"click",fillSpace:false,header:"> li > :first-child,> :not(li):even",icons:{header:"ui-icon-triangle-1-e",headerSelected:"ui-icon-triangle-1-s"},navigation:false,navigationFilter:function(){return this.href.toLowerCase()==location.href.toLowerCase()}},animations:{slide:function(j,h){j=a.extend({easing:"swing",duration:300},j,h);if(!j.toHide.size()){j.toShow.animate({height:"show"},j);return}if(!j.toShow.size()){j.toHide.animate({height:"hide"},j);return}var c=j.toShow.css("overflow"),g,d={},f={},e=["height","paddingTop","paddingBottom"],b;var i=j.toShow;b=i[0].style.width;i.width(parseInt(i.parent().width(),10)-parseInt(i.css("paddingLeft"),10)-parseInt(i.css("paddingRight"),10)-(parseInt(i.css("borderLeftWidth"),10)||0)-(parseInt(i.css("borderRightWidth"),10)||0));a.each(e,function(k,m){f[m]="hide";var l=(""+a.css(j.toShow[0],m)).match(/^([\d+-.]+)(.*)$/);d[m]={value:l[1],unit:l[2]||"px"}});j.toShow.css({height:0,overflow:"hidden"}).show();j.toHide.filter(":hidden").each(j.complete).end().filter(":visible").animate(f,{step:function(k,l){if(l.prop=="height"){g=(l.now-l.start)/(l.end-l.start)}j.toShow[0].style[l.prop]=(g*d[l.prop].value)+d[l.prop].unit},duration:j.duration,easing:j.easing,complete:function(){if(!j.autoHeight){j.toShow.css("height","")}j.toShow.css("width",b);j.toShow.css({overflow:c});j.complete()}})},bounceslide:function(b){this.slide(b,{easing:b.down?"easeOutBounce":"swing",duration:b.down?1000:200})},easeslide:function(b){this.slide(b,{easing:"easeinout",duration:700})}}})})(jQuery);;/*
 * jQuery UI Dialog 1.7.1
 *
 * Copyright (c) 2009 AUTHORS.txt (http://jqueryui.com/about)
 * Dual licensed under the MIT (MIT-LICENSE.txt)
 * and GPL (GPL-LICENSE.txt) licenses.
 *
 * http://docs.jquery.com/UI/Dialog
 *
 * Depends:
 *	ui.core.js
 *	ui.draggable.js
 *	ui.resizable.js
 */
(function(c){var b={dragStart:"start.draggable",drag:"drag.draggable",dragStop:"stop.draggable",maxHeight:"maxHeight.resizable",minHeight:"minHeight.resizable",maxWidth:"maxWidth.resizable",minWidth:"minWidth.resizable",resizeStart:"start.resizable",resize:"drag.resizable",resizeStop:"stop.resizable"},a="ui-dialog ui-widget ui-widget-content ui-corner-all ";c.widget("ui.dialog",{_init:function(){this.originalTitle=this.element.attr("title");var l=this,m=this.options,j=m.title||this.originalTitle||"&nbsp;",e=c.ui.dialog.getTitleId(this.element),k=(this.uiDialog=c("<div/>")).appendTo(document.body).hide().addClass(a+m.dialogClass).css({position:"absolute",overflow:"hidden",zIndex:m.zIndex}).attr("tabIndex",-1).css("outline",0).keydown(function(n){(m.closeOnEscape&&n.keyCode&&n.keyCode==c.ui.keyCode.ESCAPE&&l.close(n))}).attr({role:"dialog","aria-labelledby":e}).mousedown(function(n){l.moveToTop(false,n)}),g=this.element.show().removeAttr("title").addClass("ui-dialog-content ui-widget-content").appendTo(k),f=(this.uiDialogTitlebar=c("<div></div>")).addClass("ui-dialog-titlebar ui-widget-header ui-corner-all ui-helper-clearfix").prependTo(k),i=c('<a href="#"/>').addClass("ui-dialog-titlebar-close ui-corner-all").attr("role","button").hover(function(){i.addClass("ui-state-hover")},function(){i.removeClass("ui-state-hover")}).focus(function(){i.addClass("ui-state-focus")}).blur(function(){i.removeClass("ui-state-focus")}).mousedown(function(n){n.stopPropagation()}).click(function(n){l.close(n);return false}).appendTo(f),h=(this.uiDialogTitlebarCloseText=c("<span/>")).addClass("ui-icon ui-icon-closethick").text(m.closeText).appendTo(i),d=c("<span/>").addClass("ui-dialog-title").attr("id",e).html(j).prependTo(f);f.find("*").add(f).disableSelection();(m.draggable&&c.fn.draggable&&this._makeDraggable());(m.resizable&&c.fn.resizable&&this._makeResizable());this._createButtons(m.buttons);this._isOpen=false;(m.bgiframe&&c.fn.bgiframe&&k.bgiframe());(m.autoOpen&&this.open())},destroy:function(){(this.overlay&&this.overlay.destroy());this.uiDialog.hide();this.element.unbind(".dialog").removeData("dialog").removeClass("ui-dialog-content ui-widget-content").hide().appendTo("body");this.uiDialog.remove();(this.originalTitle&&this.element.attr("title",this.originalTitle))},close:function(e){var d=this;if(false===d._trigger("beforeclose",e)){return}(d.overlay&&d.overlay.destroy());d.uiDialog.unbind("keypress.ui-dialog");(d.options.hide?d.uiDialog.hide(d.options.hide,function(){d._trigger("close",e)}):d.uiDialog.hide()&&d._trigger("close",e));c.ui.dialog.overlay.resize();d._isOpen=false},isOpen:function(){return this._isOpen},moveToTop:function(f,e){if((this.options.modal&&!f)||(!this.options.stack&&!this.options.modal)){return this._trigger("focus",e)}if(this.options.zIndex>c.ui.dialog.maxZ){c.ui.dialog.maxZ=this.options.zIndex}(this.overlay&&this.overlay.$el.css("z-index",c.ui.dialog.overlay.maxZ=++c.ui.dialog.maxZ));var d={scrollTop:this.element.attr("scrollTop"),scrollLeft:this.element.attr("scrollLeft")};this.uiDialog.css("z-index",++c.ui.dialog.maxZ);this.element.attr(d);this._trigger("focus",e)},open:function(){if(this._isOpen){return}var e=this.options,d=this.uiDialog;this.overlay=e.modal?new c.ui.dialog.overlay(this):null;(d.next().length&&d.appendTo("body"));this._size();this._position(e.position);d.show(e.show);this.moveToTop(true);(e.modal&&d.bind("keypress.ui-dialog",function(h){if(h.keyCode!=c.ui.keyCode.TAB){return}var g=c(":tabbable",this),i=g.filter(":first")[0],f=g.filter(":last")[0];if(h.target==f&&!h.shiftKey){setTimeout(function(){i.focus()},1)}else{if(h.target==i&&h.shiftKey){setTimeout(function(){f.focus()},1)}}}));c([]).add(d.find(".ui-dialog-content :tabbable:first")).add(d.find(".ui-dialog-buttonpane :tabbable:first")).add(d).filter(":first").focus();this._trigger("open");this._isOpen=true},_createButtons:function(g){var f=this,d=false,e=c("<div></div>").addClass("ui-dialog-buttonpane ui-widget-content ui-helper-clearfix");this.uiDialog.find(".ui-dialog-buttonpane").remove();(typeof g=="object"&&g!==null&&c.each(g,function(){return !(d=true)}));if(d){c.each(g,function(h,i){c('<button type="button"></button>').addClass("ui-state-default ui-corner-all").text(h).click(function(){i.apply(f.element[0],arguments)}).hover(function(){c(this).addClass("ui-state-hover")},function(){c(this).removeClass("ui-state-hover")}).focus(function(){c(this).addClass("ui-state-focus")}).blur(function(){c(this).removeClass("ui-state-focus")}).appendTo(e)});e.appendTo(this.uiDialog)}},_makeDraggable:function(){var d=this,f=this.options,e;this.uiDialog.draggable({cancel:".ui-dialog-content",handle:".ui-dialog-titlebar",containment:"document",start:function(){e=f.height;c(this).height(c(this).height()).addClass("ui-dialog-dragging");(f.dragStart&&f.dragStart.apply(d.element[0],arguments))},drag:function(){(f.drag&&f.drag.apply(d.element[0],arguments))},stop:function(){c(this).removeClass("ui-dialog-dragging").height(e);(f.dragStop&&f.dragStop.apply(d.element[0],arguments));c.ui.dialog.overlay.resize()}})},_makeResizable:function(g){g=(g===undefined?this.options.resizable:g);var d=this,f=this.options,e=typeof g=="string"?g:"n,e,s,w,se,sw,ne,nw";this.uiDialog.resizable({cancel:".ui-dialog-content",alsoResize:this.element,maxWidth:f.maxWidth,maxHeight:f.maxHeight,minWidth:f.minWidth,minHeight:f.minHeight,start:function(){c(this).addClass("ui-dialog-resizing");(f.resizeStart&&f.resizeStart.apply(d.element[0],arguments))},resize:function(){(f.resize&&f.resize.apply(d.element[0],arguments))},handles:e,stop:function(){c(this).removeClass("ui-dialog-resizing");f.height=c(this).height();f.width=c(this).width();(f.resizeStop&&f.resizeStop.apply(d.element[0],arguments));c.ui.dialog.overlay.resize()}}).find(".ui-resizable-se").addClass("ui-icon ui-icon-grip-diagonal-se")},_position:function(i){var e=c(window),f=c(document),g=f.scrollTop(),d=f.scrollLeft(),h=g;if(c.inArray(i,["center","top","right","bottom","left"])>=0){i=[i=="right"||i=="left"?i:"center",i=="top"||i=="bottom"?i:"middle"]}if(i.constructor!=Array){i=["center","middle"]}if(i[0].constructor==Number){d+=i[0]}else{switch(i[0]){case"left":d+=0;break;case"right":d+=e.width()-this.uiDialog.outerWidth();break;default:case"center":d+=(e.width()-this.uiDialog.outerWidth())/2}}if(i[1].constructor==Number){g+=i[1]}else{switch(i[1]){case"top":g+=0;break;case"bottom":g+=e.height()-this.uiDialog.outerHeight();break;default:case"middle":g+=(e.height()-this.uiDialog.outerHeight())/2}}g=Math.max(g,h);this.uiDialog.css({top:g,left:d})},_setData:function(e,f){(b[e]&&this.uiDialog.data(b[e],f));switch(e){case"buttons":this._createButtons(f);break;case"closeText":this.uiDialogTitlebarCloseText.text(f);break;case"dialogClass":this.uiDialog.removeClass(this.options.dialogClass).addClass(a+f);break;case"draggable":(f?this._makeDraggable():this.uiDialog.draggable("destroy"));break;case"height":this.uiDialog.height(f);break;case"position":this._position(f);break;case"resizable":var d=this.uiDialog,g=this.uiDialog.is(":data(resizable)");(g&&!f&&d.resizable("destroy"));(g&&typeof f=="string"&&d.resizable("option","handles",f));(g||this._makeResizable(f));break;case"title":c(".ui-dialog-title",this.uiDialogTitlebar).html(f||"&nbsp;");break;case"width":this.uiDialog.width(f);break}c.widget.prototype._setData.apply(this,arguments)},_size:function(){var e=this.options;this.element.css({height:0,minHeight:0,width:"auto"});var d=this.uiDialog.css({height:"auto",width:e.width}).height();this.element.css({minHeight:Math.max(e.minHeight-d,0),height:e.height=="auto"?"auto":Math.max(e.height-d,0)})}});c.extend(c.ui.dialog,{version:"1.7.1",defaults:{autoOpen:true,bgiframe:false,buttons:{},closeOnEscape:true,closeText:"close",dialogClass:"",draggable:true,hide:null,height:"auto",maxHeight:false,maxWidth:false,minHeight:150,minWidth:150,modal:false,position:"center",resizable:true,show:null,stack:true,title:"",width:300,zIndex:1000},getter:"isOpen",uuid:0,maxZ:0,getTitleId:function(d){return"ui-dialog-title-"+(d.attr("id")||++this.uuid)},overlay:function(d){this.$el=c.ui.dialog.overlay.create(d)}});c.extend(c.ui.dialog.overlay,{instances:[],maxZ:0,events:c.map("focus,mousedown,mouseup,keydown,keypress,click".split(","),function(d){return d+".dialog-overlay"}).join(" "),create:function(e){if(this.instances.length===0){setTimeout(function(){c(document).bind(c.ui.dialog.overlay.events,function(f){var g=c(f.target).parents(".ui-dialog").css("zIndex")||0;return(g>c.ui.dialog.overlay.maxZ)})},1);c(document).bind("keydown.dialog-overlay",function(f){(e.options.closeOnEscape&&f.keyCode&&f.keyCode==c.ui.keyCode.ESCAPE&&e.close(f))});c(window).bind("resize.dialog-overlay",c.ui.dialog.overlay.resize)}var d=c("<div></div>").appendTo(document.body).addClass("ui-widget-overlay").css({width:this.width(),height:this.height()});(e.options.bgiframe&&c.fn.bgiframe&&d.bgiframe());this.instances.push(d);return d},destroy:function(d){this.instances.splice(c.inArray(this.instances,d),1);if(this.instances.length===0){c([document,window]).unbind(".dialog-overlay")}d.remove()},height:function(){if(c.browser.msie&&c.browser.version<7){var e=Math.max(document.documentElement.scrollHeight,document.body.scrollHeight);var d=Math.max(document.documentElement.offsetHeight,document.body.offsetHeight);if(e<d){return c(window).height()+"px"}else{return e+"px"}}else{return c(document).height()+"px"}},width:function(){if(c.browser.msie&&c.browser.version<7){var d=Math.max(document.documentElement.scrollWidth,document.body.scrollWidth);var e=Math.max(document.documentElement.offsetWidth,document.body.offsetWidth);if(d<e){return c(window).width()+"px"}else{return d+"px"}}else{return c(document).width()+"px"}},resize:function(){var d=c([]);c.each(c.ui.dialog.overlay.instances,function(){d=d.add(this)});d.css({width:0,height:0}).css({width:c.ui.dialog.overlay.width(),height:c.ui.dialog.overlay.height()})}});c.extend(c.ui.dialog.overlay.prototype,{destroy:function(){c.ui.dialog.overlay.destroy(this.$el)}})})(jQuery);;/*
 * jQuery UI Slider 1.7.1
 *
 * Copyright (c) 2009 AUTHORS.txt (http://jqueryui.com/about)
 * Dual licensed under the MIT (MIT-LICENSE.txt)
 * and GPL (GPL-LICENSE.txt) licenses.
 *
 * http://docs.jquery.com/UI/Slider
 *
 * Depends:
 *	ui.core.js
 */
(function(a){a.widget("ui.slider",a.extend({},a.ui.mouse,{_init:function(){var b=this,c=this.options;this._keySliding=false;this._handleIndex=null;this._detectOrientation();this._mouseInit();this.element.addClass("ui-slider ui-slider-"+this.orientation+" ui-widget ui-widget-content ui-corner-all");this.range=a([]);if(c.range){if(c.range===true){this.range=a("<div></div>");if(!c.values){c.values=[this._valueMin(),this._valueMin()]}if(c.values.length&&c.values.length!=2){c.values=[c.values[0],c.values[0]]}}else{this.range=a("<div></div>")}this.range.appendTo(this.element).addClass("ui-slider-range");if(c.range=="min"||c.range=="max"){this.range.addClass("ui-slider-range-"+c.range)}this.range.addClass("ui-widget-header")}if(a(".ui-slider-handle",this.element).length==0){a('<a href="#"></a>').appendTo(this.element).addClass("ui-slider-handle")}if(c.values&&c.values.length){while(a(".ui-slider-handle",this.element).length<c.values.length){a('<a href="#"></a>').appendTo(this.element).addClass("ui-slider-handle")}}this.handles=a(".ui-slider-handle",this.element).addClass("ui-state-default ui-corner-all");this.handle=this.handles.eq(0);this.handles.add(this.range).filter("a").click(function(d){d.preventDefault()}).hover(function(){a(this).addClass("ui-state-hover")},function(){a(this).removeClass("ui-state-hover")}).focus(function(){a(".ui-slider .ui-state-focus").removeClass("ui-state-focus");a(this).addClass("ui-state-focus")}).blur(function(){a(this).removeClass("ui-state-focus")});this.handles.each(function(d){a(this).data("index.ui-slider-handle",d)});this.handles.keydown(function(i){var f=true;var e=a(this).data("index.ui-slider-handle");if(b.options.disabled){return}switch(i.keyCode){case a.ui.keyCode.HOME:case a.ui.keyCode.END:case a.ui.keyCode.UP:case a.ui.keyCode.RIGHT:case a.ui.keyCode.DOWN:case a.ui.keyCode.LEFT:f=false;if(!b._keySliding){b._keySliding=true;a(this).addClass("ui-state-active");b._start(i,e)}break}var g,d,h=b._step();if(b.options.values&&b.options.values.length){g=d=b.values(e)}else{g=d=b.value()}switch(i.keyCode){case a.ui.keyCode.HOME:d=b._valueMin();break;case a.ui.keyCode.END:d=b._valueMax();break;case a.ui.keyCode.UP:case a.ui.keyCode.RIGHT:if(g==b._valueMax()){return}d=g+h;break;case a.ui.keyCode.DOWN:case a.ui.keyCode.LEFT:if(g==b._valueMin()){return}d=g-h;break}b._slide(i,e,d);return f}).keyup(function(e){var d=a(this).data("index.ui-slider-handle");if(b._keySliding){b._stop(e,d);b._change(e,d);b._keySliding=false;a(this).removeClass("ui-state-active")}});this._refreshValue()},destroy:function(){this.handles.remove();this.range.remove();this.element.removeClass("ui-slider ui-slider-horizontal ui-slider-vertical ui-slider-disabled ui-widget ui-widget-content ui-corner-all").removeData("slider").unbind(".slider");this._mouseDestroy()},_mouseCapture:function(d){var e=this.options;if(e.disabled){return false}this.elementSize={width:this.element.outerWidth(),height:this.element.outerHeight()};this.elementOffset=this.element.offset();var h={x:d.pageX,y:d.pageY};var j=this._normValueFromMouse(h);var c=this._valueMax()-this._valueMin()+1,f;var k=this,i;this.handles.each(function(l){var m=Math.abs(j-k.values(l));if(c>m){c=m;f=a(this);i=l}});if(e.range==true&&this.values(1)==e.min){f=a(this.handles[++i])}this._start(d,i);k._handleIndex=i;f.addClass("ui-state-active").focus();var g=f.offset();var b=!a(d.target).parents().andSelf().is(".ui-slider-handle");this._clickOffset=b?{left:0,top:0}:{left:d.pageX-g.left-(f.width()/2),top:d.pageY-g.top-(f.height()/2)-(parseInt(f.css("borderTopWidth"),10)||0)-(parseInt(f.css("borderBottomWidth"),10)||0)+(parseInt(f.css("marginTop"),10)||0)};j=this._normValueFromMouse(h);this._slide(d,i,j);return true},_mouseStart:function(b){return true},_mouseDrag:function(d){var b={x:d.pageX,y:d.pageY};var c=this._normValueFromMouse(b);this._slide(d,this._handleIndex,c);return false},_mouseStop:function(b){this.handles.removeClass("ui-state-active");this._stop(b,this._handleIndex);this._change(b,this._handleIndex);this._handleIndex=null;this._clickOffset=null;return false},_detectOrientation:function(){this.orientation=this.options.orientation=="vertical"?"vertical":"horizontal"},_normValueFromMouse:function(d){var c,h;if("horizontal"==this.orientation){c=this.elementSize.width;h=d.x-this.elementOffset.left-(this._clickOffset?this._clickOffset.left:0)}else{c=this.elementSize.height;h=d.y-this.elementOffset.top-(this._clickOffset?this._clickOffset.top:0)}var f=(h/c);if(f>1){f=1}if(f<0){f=0}if("vertical"==this.orientation){f=1-f}var e=this._valueMax()-this._valueMin(),i=f*e,b=i%this.options.step,g=this._valueMin()+i-b;if(b>(this.options.step/2)){g+=this.options.step}return parseFloat(g.toFixed(5))},_start:function(d,c){var b={handle:this.handles[c],value:this.value()};if(this.options.values&&this.options.values.length){b.value=this.values(c);b.values=this.values()}this._trigger("start",d,b)},_slide:function(f,e,d){var g=this.handles[e];if(this.options.values&&this.options.values.length){var b=this.values(e?0:1);if((e==0&&d>=b)||(e==1&&d<=b)){d=b}if(d!=this.values(e)){var c=this.values();c[e]=d;var h=this._trigger("slide",f,{handle:this.handles[e],value:d,values:c});var b=this.values(e?0:1);if(h!==false){this.values(e,d,(f.type=="mousedown"&&this.options.animate),true)}}}else{if(d!=this.value()){var h=this._trigger("slide",f,{handle:this.handles[e],value:d});if(h!==false){this._setData("value",d,(f.type=="mousedown"&&this.options.animate))}}}},_stop:function(d,c){var b={handle:this.handles[c],value:this.value()};if(this.options.values&&this.options.values.length){b.value=this.values(c);b.values=this.values()}this._trigger("stop",d,b)},_change:function(d,c){var b={handle:this.handles[c],value:this.value()};if(this.options.values&&this.options.values.length){b.value=this.values(c);b.values=this.values()}this._trigger("change",d,b)},value:function(b){if(arguments.length){this._setData("value",b);this._change(null,0)}return this._value()},values:function(b,e,c,d){if(arguments.length>1){this.options.values[b]=e;this._refreshValue(c);if(!d){this._change(null,b)}}if(arguments.length){if(this.options.values&&this.options.values.length){return this._values(b)}else{return this.value()}}else{return this._values()}},_setData:function(b,d,c){a.widget.prototype._setData.apply(this,arguments);switch(b){case"orientation":this._detectOrientation();this.element.removeClass("ui-slider-horizontal ui-slider-vertical").addClass("ui-slider-"+this.orientation);this._refreshValue(c);break;case"value":this._refreshValue(c);break}},_step:function(){var b=this.options.step;return b},_value:function(){var b=this.options.value;if(b<this._valueMin()){b=this._valueMin()}if(b>this._valueMax()){b=this._valueMax()}return b},_values:function(b){if(arguments.length){var c=this.options.values[b];if(c<this._valueMin()){c=this._valueMin()}if(c>this._valueMax()){c=this._valueMax()}return c}else{return this.options.values}},_valueMin:function(){var b=this.options.min;return b},_valueMax:function(){var b=this.options.max;return b},_refreshValue:function(c){var f=this.options.range,d=this.options,l=this;if(this.options.values&&this.options.values.length){var i,h;this.handles.each(function(p,n){var o=(l.values(p)-l._valueMin())/(l._valueMax()-l._valueMin())*100;var m={};m[l.orientation=="horizontal"?"left":"bottom"]=o+"%";a(this).stop(1,1)[c?"animate":"css"](m,d.animate);if(l.options.range===true){if(l.orientation=="horizontal"){(p==0)&&l.range.stop(1,1)[c?"animate":"css"]({left:o+"%"},d.animate);(p==1)&&l.range[c?"animate":"css"]({width:(o-lastValPercent)+"%"},{queue:false,duration:d.animate})}else{(p==0)&&l.range.stop(1,1)[c?"animate":"css"]({bottom:(o)+"%"},d.animate);(p==1)&&l.range[c?"animate":"css"]({height:(o-lastValPercent)+"%"},{queue:false,duration:d.animate})}}lastValPercent=o})}else{var j=this.value(),g=this._valueMin(),k=this._valueMax(),e=k!=g?(j-g)/(k-g)*100:0;var b={};b[l.orientation=="horizontal"?"left":"bottom"]=e+"%";this.handle.stop(1,1)[c?"animate":"css"](b,d.animate);(f=="min")&&(this.orientation=="horizontal")&&this.range.stop(1,1)[c?"animate":"css"]({width:e+"%"},d.animate);(f=="max")&&(this.orientation=="horizontal")&&this.range[c?"animate":"css"]({width:(100-e)+"%"},{queue:false,duration:d.animate});(f=="min")&&(this.orientation=="vertical")&&this.range.stop(1,1)[c?"animate":"css"]({height:e+"%"},d.animate);(f=="max")&&(this.orientation=="vertical")&&this.range[c?"animate":"css"]({height:(100-e)+"%"},{queue:false,duration:d.animate})}}}));a.extend(a.ui.slider,{getter:"value values",version:"1.7.1",eventPrefix:"slide",defaults:{animate:false,delay:0,distance:0,max:100,min:0,orientation:"horizontal",range:false,step:1,value:0,values:null}})})(jQuery);;/*
 * jQuery UI Tabs 1.7.1
 *
 * Copyright (c) 2009 AUTHORS.txt (http://jqueryui.com/about)
 * Dual licensed under the MIT (MIT-LICENSE.txt)
 * and GPL (GPL-LICENSE.txt) licenses.
 *
 * http://docs.jquery.com/UI/Tabs
 *
 * Depends:
 *	ui.core.js
 */
(function(a){a.widget("ui.tabs",{_init:function(){if(this.options.deselectable!==undefined){this.options.collapsible=this.options.deselectable}this._tabify(true)},_setData:function(b,c){if(b=="selected"){if(this.options.collapsible&&c==this.options.selected){return}this.select(c)}else{this.options[b]=c;if(b=="deselectable"){this.options.collapsible=c}this._tabify()}},_tabId:function(b){return b.title&&b.title.replace(/\s/g,"_").replace(/[^A-Za-z0-9\-_:\.]/g,"")||this.options.idPrefix+a.data(b)},_sanitizeSelector:function(b){return b.replace(/:/g,"\\:")},_cookie:function(){var b=this.cookie||(this.cookie=this.options.cookie.name||"ui-tabs-"+a.data(this.list[0]));return a.cookie.apply(null,[b].concat(a.makeArray(arguments)))},_ui:function(c,b){return{tab:c,panel:b,index:this.anchors.index(c)}},_cleanup:function(){this.lis.filter(".ui-state-processing").removeClass("ui-state-processing").find("span:data(label.tabs)").each(function(){var b=a(this);b.html(b.data("label.tabs")).removeData("label.tabs")})},_tabify:function(n){this.list=this.element.children("ul:first");this.lis=a("li:has(a[href])",this.list);this.anchors=this.lis.map(function(){return a("a",this)[0]});this.panels=a([]);var p=this,d=this.options;var c=/^#.+/;this.anchors.each(function(r,o){var q=a(o).attr("href");var s=q.split("#")[0],u;if(s&&(s===location.toString().split("#")[0]||(u=a("base")[0])&&s===u.href)){q=o.hash;o.href=q}if(c.test(q)){p.panels=p.panels.add(p._sanitizeSelector(q))}else{if(q!="#"){a.data(o,"href.tabs",q);a.data(o,"load.tabs",q.replace(/#.*$/,""));var w=p._tabId(o);o.href="#"+w;var v=a("#"+w);if(!v.length){v=a(d.panelTemplate).attr("id",w).addClass("ui-tabs-panel ui-widget-content ui-corner-bottom").insertAfter(p.panels[r-1]||p.list);v.data("destroy.tabs",true)}p.panels=p.panels.add(v)}else{d.disabled.push(r)}}});if(n){this.element.addClass("ui-tabs ui-widget ui-widget-content ui-corner-all");this.list.addClass("ui-tabs-nav ui-helper-reset ui-helper-clearfix ui-widget-header ui-corner-all");this.lis.addClass("ui-state-default ui-corner-top");this.panels.addClass("ui-tabs-panel ui-widget-content ui-corner-bottom");if(d.selected===undefined){if(location.hash){this.anchors.each(function(q,o){if(o.hash==location.hash){d.selected=q;return false}})}if(typeof d.selected!="number"&&d.cookie){d.selected=parseInt(p._cookie(),10)}if(typeof d.selected!="number"&&this.lis.filter(".ui-tabs-selected").length){d.selected=this.lis.index(this.lis.filter(".ui-tabs-selected"))}d.selected=d.selected||0}else{if(d.selected===null){d.selected=-1}}d.selected=((d.selected>=0&&this.anchors[d.selected])||d.selected<0)?d.selected:0;d.disabled=a.unique(d.disabled.concat(a.map(this.lis.filter(".ui-state-disabled"),function(q,o){return p.lis.index(q)}))).sort();if(a.inArray(d.selected,d.disabled)!=-1){d.disabled.splice(a.inArray(d.selected,d.disabled),1)}this.panels.addClass("ui-tabs-hide");this.lis.removeClass("ui-tabs-selected ui-state-active");if(d.selected>=0&&this.anchors.length){this.panels.eq(d.selected).removeClass("ui-tabs-hide");this.lis.eq(d.selected).addClass("ui-tabs-selected ui-state-active");p.element.queue("tabs",function(){p._trigger("show",null,p._ui(p.anchors[d.selected],p.panels[d.selected]))});this.load(d.selected)}a(window).bind("unload",function(){p.lis.add(p.anchors).unbind(".tabs");p.lis=p.anchors=p.panels=null})}else{d.selected=this.lis.index(this.lis.filter(".ui-tabs-selected"))}this.element[d.collapsible?"addClass":"removeClass"]("ui-tabs-collapsible");if(d.cookie){this._cookie(d.selected,d.cookie)}for(var g=0,m;(m=this.lis[g]);g++){a(m)[a.inArray(g,d.disabled)!=-1&&!a(m).hasClass("ui-tabs-selected")?"addClass":"removeClass"]("ui-state-disabled")}if(d.cache===false){this.anchors.removeData("cache.tabs")}this.lis.add(this.anchors).unbind(".tabs");if(d.event!="mouseover"){var f=function(o,i){if(i.is(":not(.ui-state-disabled)")){i.addClass("ui-state-"+o)}};var j=function(o,i){i.removeClass("ui-state-"+o)};this.lis.bind("mouseover.tabs",function(){f("hover",a(this))});this.lis.bind("mouseout.tabs",function(){j("hover",a(this))});this.anchors.bind("focus.tabs",function(){f("focus",a(this).closest("li"))});this.anchors.bind("blur.tabs",function(){j("focus",a(this).closest("li"))})}var b,h;if(d.fx){if(a.isArray(d.fx)){b=d.fx[0];h=d.fx[1]}else{b=h=d.fx}}function e(i,o){i.css({display:""});if(a.browser.msie&&o.opacity){i[0].style.removeAttribute("filter")}}var k=h?function(i,o){a(i).closest("li").removeClass("ui-state-default").addClass("ui-tabs-selected ui-state-active");o.hide().removeClass("ui-tabs-hide").animate(h,h.duration||"normal",function(){e(o,h);p._trigger("show",null,p._ui(i,o[0]))})}:function(i,o){a(i).closest("li").removeClass("ui-state-default").addClass("ui-tabs-selected ui-state-active");o.removeClass("ui-tabs-hide");p._trigger("show",null,p._ui(i,o[0]))};var l=b?function(o,i){i.animate(b,b.duration||"normal",function(){p.lis.removeClass("ui-tabs-selected ui-state-active").addClass("ui-state-default");i.addClass("ui-tabs-hide");e(i,b);p.element.dequeue("tabs")})}:function(o,i,q){p.lis.removeClass("ui-tabs-selected ui-state-active").addClass("ui-state-default");i.addClass("ui-tabs-hide");p.element.dequeue("tabs")};this.anchors.bind(d.event+".tabs",function(){var o=this,r=a(this).closest("li"),i=p.panels.filter(":not(.ui-tabs-hide)"),q=a(p._sanitizeSelector(this.hash));if((r.hasClass("ui-tabs-selected")&&!d.collapsible)||r.hasClass("ui-state-disabled")||r.hasClass("ui-state-processing")||p._trigger("select",null,p._ui(this,q[0]))===false){this.blur();return false}d.selected=p.anchors.index(this);p.abort();if(d.collapsible){if(r.hasClass("ui-tabs-selected")){d.selected=-1;if(d.cookie){p._cookie(d.selected,d.cookie)}p.element.queue("tabs",function(){l(o,i)}).dequeue("tabs");this.blur();return false}else{if(!i.length){if(d.cookie){p._cookie(d.selected,d.cookie)}p.element.queue("tabs",function(){k(o,q)});p.load(p.anchors.index(this));this.blur();return false}}}if(d.cookie){p._cookie(d.selected,d.cookie)}if(q.length){if(i.length){p.element.queue("tabs",function(){l(o,i)})}p.element.queue("tabs",function(){k(o,q)});p.load(p.anchors.index(this))}else{throw"jQuery UI Tabs: Mismatching fragment identifier."}if(a.browser.msie){this.blur()}});this.anchors.bind("click.tabs",function(){return false})},destroy:function(){var b=this.options;this.abort();this.element.unbind(".tabs").removeClass("ui-tabs ui-widget ui-widget-content ui-corner-all ui-tabs-collapsible").removeData("tabs");this.list.removeClass("ui-tabs-nav ui-helper-reset ui-helper-clearfix ui-widget-header ui-corner-all");this.anchors.each(function(){var c=a.data(this,"href.tabs");if(c){this.href=c}var d=a(this).unbind(".tabs");a.each(["href","load","cache"],function(e,f){d.removeData(f+".tabs")})});this.lis.unbind(".tabs").add(this.panels).each(function(){if(a.data(this,"destroy.tabs")){a(this).remove()}else{a(this).removeClass(["ui-state-default","ui-corner-top","ui-tabs-selected","ui-state-active","ui-state-hover","ui-state-focus","ui-state-disabled","ui-tabs-panel","ui-widget-content","ui-corner-bottom","ui-tabs-hide"].join(" "))}});if(b.cookie){this._cookie(null,b.cookie)}},add:function(e,d,c){if(c===undefined){c=this.anchors.length}var b=this,g=this.options,i=a(g.tabTemplate.replace(/#\{href\}/g,e).replace(/#\{label\}/g,d)),h=!e.indexOf("#")?e.replace("#",""):this._tabId(a("a",i)[0]);i.addClass("ui-state-default ui-corner-top").data("destroy.tabs",true);var f=a("#"+h);if(!f.length){f=a(g.panelTemplate).attr("id",h).data("destroy.tabs",true)}f.addClass("ui-tabs-panel ui-widget-content ui-corner-bottom ui-tabs-hide");if(c>=this.lis.length){i.appendTo(this.list);f.appendTo(this.list[0].parentNode)}else{i.insertBefore(this.lis[c]);f.insertBefore(this.panels[c])}g.disabled=a.map(g.disabled,function(k,j){return k>=c?++k:k});this._tabify();if(this.anchors.length==1){i.addClass("ui-tabs-selected ui-state-active");f.removeClass("ui-tabs-hide");this.element.queue("tabs",function(){b._trigger("show",null,b._ui(b.anchors[0],b.panels[0]))});this.load(0)}this._trigger("add",null,this._ui(this.anchors[c],this.panels[c]))},remove:function(b){var d=this.options,e=this.lis.eq(b).remove(),c=this.panels.eq(b).remove();if(e.hasClass("ui-tabs-selected")&&this.anchors.length>1){this.select(b+(b+1<this.anchors.length?1:-1))}d.disabled=a.map(a.grep(d.disabled,function(g,f){return g!=b}),function(g,f){return g>=b?--g:g});this._tabify();this._trigger("remove",null,this._ui(e.find("a")[0],c[0]))},enable:function(b){var c=this.options;if(a.inArray(b,c.disabled)==-1){return}this.lis.eq(b).removeClass("ui-state-disabled");c.disabled=a.grep(c.disabled,function(e,d){return e!=b});this._trigger("enable",null,this._ui(this.anchors[b],this.panels[b]))},disable:function(c){var b=this,d=this.options;if(c!=d.selected){this.lis.eq(c).addClass("ui-state-disabled");d.disabled.push(c);d.disabled.sort();this._trigger("disable",null,this._ui(this.anchors[c],this.panels[c]))}},select:function(b){if(typeof b=="string"){b=this.anchors.index(this.anchors.filter("[href$="+b+"]"))}else{if(b===null){b=-1}}if(b==-1&&this.options.collapsible){b=this.options.selected}this.anchors.eq(b).trigger(this.options.event+".tabs")},load:function(e){var c=this,g=this.options,b=this.anchors.eq(e)[0],d=a.data(b,"load.tabs");this.abort();if(!d||this.element.queue("tabs").length!==0&&a.data(b,"cache.tabs")){this.element.dequeue("tabs");return}this.lis.eq(e).addClass("ui-state-processing");if(g.spinner){var f=a("span",b);f.data("label.tabs",f.html()).html(g.spinner)}this.xhr=a.ajax(a.extend({},g.ajaxOptions,{url:d,success:function(i,h){a(c._sanitizeSelector(b.hash)).html(i);c._cleanup();if(g.cache){a.data(b,"cache.tabs",true)}c._trigger("load",null,c._ui(c.anchors[e],c.panels[e]));try{g.ajaxOptions.success(i,h)}catch(j){}c.element.dequeue("tabs")}}))},abort:function(){this.element.queue([]);this.panels.stop(false,true);if(this.xhr){this.xhr.abort();delete this.xhr}this._cleanup()},url:function(c,b){this.anchors.eq(c).removeData("cache.tabs").data("load.tabs",b)},length:function(){return this.anchors.length}});a.extend(a.ui.tabs,{version:"1.7.1",getter:"length",defaults:{ajaxOptions:null,cache:false,cookie:null,collapsible:false,disabled:[],event:"click",fx:null,idPrefix:"ui-tabs-",panelTemplate:"<div></div>",spinner:"<em>Loading&#8230;</em>",tabTemplate:'<li><a href="#{href}"><span>#{label}</span></a></li>'}});a.extend(a.ui.tabs.prototype,{rotation:null,rotate:function(d,f){var b=this,g=this.options;var c=b._rotate||(b._rotate=function(h){clearTimeout(b.rotation);b.rotation=setTimeout(function(){var i=g.selected;b.select(++i<b.anchors.length?i:0)},d);if(h){h.stopPropagation()}});var e=b._unrotate||(b._unrotate=!f?function(h){if(h.clientX){b.rotate(null)}}:function(h){t=g.selected;c()});if(d){this.element.bind("tabsshow",c);this.anchors.bind(g.event+".tabs",e);c()}else{clearTimeout(b.rotation);this.element.unbind("tabsshow",c);this.anchors.unbind(g.event+".tabs",e);delete this._rotate;delete this._unrotate}}})})(jQuery);;/*
 * jQuery UI Datepicker 1.7.1
 *
 * Copyright (c) 2009 AUTHORS.txt (http://jqueryui.com/about)
 * Dual licensed under the MIT (MIT-LICENSE.txt)
 * and GPL (GPL-LICENSE.txt) licenses.
 *
 * http://docs.jquery.com/UI/Datepicker
 *
 * Depends:
 *	ui.core.js
 */
(function($){$.extend($.ui,{datepicker:{version:"1.7.1"}});var PROP_NAME="datepicker";function Datepicker(){this.debug=false;this._curInst=null;this._keyEvent=false;this._disabledInputs=[];this._datepickerShowing=false;this._inDialog=false;this._mainDivId="ui-datepicker-div";this._inlineClass="ui-datepicker-inline";this._appendClass="ui-datepicker-append";this._triggerClass="ui-datepicker-trigger";this._dialogClass="ui-datepicker-dialog";this._disableClass="ui-datepicker-disabled";this._unselectableClass="ui-datepicker-unselectable";this._currentClass="ui-datepicker-current-day";this._dayOverClass="ui-datepicker-days-cell-over";this.regional=[];this.regional[""]={closeText:"Done",prevText:"Prev",nextText:"Next",currentText:"Today",monthNames:["January","February","March","April","May","June","July","August","September","October","November","December"],monthNamesShort:["Jan","Feb","Mar","Apr","May","Jun","Jul","Aug","Sep","Oct","Nov","Dec"],dayNames:["Sunday","Monday","Tuesday","Wednesday","Thursday","Friday","Saturday"],dayNamesShort:["Sun","Mon","Tue","Wed","Thu","Fri","Sat"],dayNamesMin:["Su","Mo","Tu","We","Th","Fr","Sa"],dateFormat:"mm/dd/yy",firstDay:0,isRTL:false};this._defaults={showOn:"focus",showAnim:"show",showOptions:{},defaultDate:null,appendText:"",buttonText:"...",buttonImage:"",buttonImageOnly:false,hideIfNoPrevNext:false,navigationAsDateFormat:false,gotoCurrent:false,changeMonth:false,changeYear:false,showMonthAfterYear:false,yearRange:"-10:+10",showOtherMonths:false,calculateWeek:this.iso8601Week,shortYearCutoff:"+10",minDate:null,maxDate:null,duration:"normal",beforeShowDay:null,beforeShow:null,onSelect:null,onChangeMonthYear:null,onClose:null,numberOfMonths:1,showCurrentAtPos:0,stepMonths:1,stepBigMonths:12,altField:"",altFormat:"",constrainInput:true,showButtonPanel:false};$.extend(this._defaults,this.regional[""]);this.dpDiv=$('<div id="'+this._mainDivId+'" class="ui-datepicker ui-widget ui-widget-content ui-helper-clearfix ui-corner-all ui-helper-hidden-accessible"></div>')}$.extend(Datepicker.prototype,{markerClassName:"hasDatepicker",log:function(){if(this.debug){console.log.apply("",arguments)}},setDefaults:function(settings){extendRemove(this._defaults,settings||{});return this},_attachDatepicker:function(target,settings){var inlineSettings=null;for(var attrName in this._defaults){var attrValue=target.getAttribute("date:"+attrName);if(attrValue){inlineSettings=inlineSettings||{};try{inlineSettings[attrName]=eval(attrValue)}catch(err){inlineSettings[attrName]=attrValue}}}var nodeName=target.nodeName.toLowerCase();var inline=(nodeName=="div"||nodeName=="span");if(!target.id){target.id="dp"+(++this.uuid)}var inst=this._newInst($(target),inline);inst.settings=$.extend({},settings||{},inlineSettings||{});if(nodeName=="input"){this._connectDatepicker(target,inst)}else{if(inline){this._inlineDatepicker(target,inst)}}},_newInst:function(target,inline){var id=target[0].id.replace(/([:\[\]\.])/g,"\\\\$1");return{id:id,input:target,selectedDay:0,selectedMonth:0,selectedYear:0,drawMonth:0,drawYear:0,inline:inline,dpDiv:(!inline?this.dpDiv:$('<div class="'+this._inlineClass+' ui-datepicker ui-widget ui-widget-content ui-helper-clearfix ui-corner-all"></div>'))}},_connectDatepicker:function(target,inst){var input=$(target);inst.trigger=$([]);if(input.hasClass(this.markerClassName)){return}var appendText=this._get(inst,"appendText");var isRTL=this._get(inst,"isRTL");if(appendText){input[isRTL?"before":"after"]('<span class="'+this._appendClass+'">'+appendText+"</span>")}var showOn=this._get(inst,"showOn");if(showOn=="focus"||showOn=="both"){input.focus(this._showDatepicker)}if(showOn=="button"||showOn=="both"){var buttonText=this._get(inst,"buttonText");var buttonImage=this._get(inst,"buttonImage");inst.trigger=$(this._get(inst,"buttonImageOnly")?$("<img/>").addClass(this._triggerClass).attr({src:buttonImage,alt:buttonText,title:buttonText}):$('<button type="button"></button>').addClass(this._triggerClass).html(buttonImage==""?buttonText:$("<img/>").attr({src:buttonImage,alt:buttonText,title:buttonText})));input[isRTL?"before":"after"](inst.trigger);inst.trigger.click(function(){if($.datepicker._datepickerShowing&&$.datepicker._lastInput==target){$.datepicker._hideDatepicker()}else{$.datepicker._showDatepicker(target)}return false})}input.addClass(this.markerClassName).keydown(this._doKeyDown).keypress(this._doKeyPress).bind("setData.datepicker",function(event,key,value){inst.settings[key]=value}).bind("getData.datepicker",function(event,key){return this._get(inst,key)});$.data(target,PROP_NAME,inst)},_inlineDatepicker:function(target,inst){var divSpan=$(target);if(divSpan.hasClass(this.markerClassName)){return}divSpan.addClass(this.markerClassName).append(inst.dpDiv).bind("setData.datepicker",function(event,key,value){inst.settings[key]=value}).bind("getData.datepicker",function(event,key){return this._get(inst,key)});$.data(target,PROP_NAME,inst);this._setDate(inst,this._getDefaultDate(inst));this._updateDatepicker(inst);this._updateAlternate(inst)},_dialogDatepicker:function(input,dateText,onSelect,settings,pos){var inst=this._dialogInst;if(!inst){var id="dp"+(++this.uuid);this._dialogInput=$('<input type="text" id="'+id+'" size="1" style="position: absolute; top: -100px;"/>');this._dialogInput.keydown(this._doKeyDown);$("body").append(this._dialogInput);inst=this._dialogInst=this._newInst(this._dialogInput,false);inst.settings={};$.data(this._dialogInput[0],PROP_NAME,inst)}extendRemove(inst.settings,settings||{});this._dialogInput.val(dateText);this._pos=(pos?(pos.length?pos:[pos.pageX,pos.pageY]):null);if(!this._pos){var browserWidth=window.innerWidth||document.documentElement.clientWidth||document.body.clientWidth;var browserHeight=window.innerHeight||document.documentElement.clientHeight||document.body.clientHeight;var scrollX=document.documentElement.scrollLeft||document.body.scrollLeft;var scrollY=document.documentElement.scrollTop||document.body.scrollTop;this._pos=[(browserWidth/2)-100+scrollX,(browserHeight/2)-150+scrollY]}this._dialogInput.css("left",this._pos[0]+"px").css("top",this._pos[1]+"px");inst.settings.onSelect=onSelect;this._inDialog=true;this.dpDiv.addClass(this._dialogClass);this._showDatepicker(this._dialogInput[0]);if($.blockUI){$.blockUI(this.dpDiv)}$.data(this._dialogInput[0],PROP_NAME,inst);return this},_destroyDatepicker:function(target){var $target=$(target);var inst=$.data(target,PROP_NAME);if(!$target.hasClass(this.markerClassName)){return}var nodeName=target.nodeName.toLowerCase();$.removeData(target,PROP_NAME);if(nodeName=="input"){inst.trigger.remove();$target.siblings("."+this._appendClass).remove().end().removeClass(this.markerClassName).unbind("focus",this._showDatepicker).unbind("keydown",this._doKeyDown).unbind("keypress",this._doKeyPress)}else{if(nodeName=="div"||nodeName=="span"){$target.removeClass(this.markerClassName).empty()}}},_enableDatepicker:function(target){var $target=$(target);var inst=$.data(target,PROP_NAME);if(!$target.hasClass(this.markerClassName)){return}var nodeName=target.nodeName.toLowerCase();if(nodeName=="input"){target.disabled=false;inst.trigger.filter("button").each(function(){this.disabled=false}).end().filter("img").css({opacity:"1.0",cursor:""})}else{if(nodeName=="div"||nodeName=="span"){var inline=$target.children("."+this._inlineClass);inline.children().removeClass("ui-state-disabled")}}this._disabledInputs=$.map(this._disabledInputs,function(value){return(value==target?null:value)})},_disableDatepicker:function(target){var $target=$(target);var inst=$.data(target,PROP_NAME);if(!$target.hasClass(this.markerClassName)){return}var nodeName=target.nodeName.toLowerCase();if(nodeName=="input"){target.disabled=true;inst.trigger.filter("button").each(function(){this.disabled=true}).end().filter("img").css({opacity:"0.5",cursor:"default"})}else{if(nodeName=="div"||nodeName=="span"){var inline=$target.children("."+this._inlineClass);inline.children().addClass("ui-state-disabled")}}this._disabledInputs=$.map(this._disabledInputs,function(value){return(value==target?null:value)});this._disabledInputs[this._disabledInputs.length]=target},_isDisabledDatepicker:function(target){if(!target){return false}for(var i=0;i<this._disabledInputs.length;i++){if(this._disabledInputs[i]==target){return true}}return false},_getInst:function(target){try{return $.data(target,PROP_NAME)}catch(err){throw"Missing instance data for this datepicker"}},_optionDatepicker:function(target,name,value){var settings=name||{};if(typeof name=="string"){settings={};settings[name]=value}var inst=this._getInst(target);if(inst){if(this._curInst==inst){this._hideDatepicker(null)}extendRemove(inst.settings,settings);var date=new Date();extendRemove(inst,{rangeStart:null,endDay:null,endMonth:null,endYear:null,selectedDay:date.getDate(),selectedMonth:date.getMonth(),selectedYear:date.getFullYear(),currentDay:date.getDate(),currentMonth:date.getMonth(),currentYear:date.getFullYear(),drawMonth:date.getMonth(),drawYear:date.getFullYear()});this._updateDatepicker(inst)}},_changeDatepicker:function(target,name,value){this._optionDatepicker(target,name,value)},_refreshDatepicker:function(target){var inst=this._getInst(target);if(inst){this._updateDatepicker(inst)}},_setDateDatepicker:function(target,date,endDate){var inst=this._getInst(target);if(inst){this._setDate(inst,date,endDate);this._updateDatepicker(inst);this._updateAlternate(inst)}},_getDateDatepicker:function(target){var inst=this._getInst(target);if(inst&&!inst.inline){this._setDateFromField(inst)}return(inst?this._getDate(inst):null)},_doKeyDown:function(event){var inst=$.datepicker._getInst(event.target);var handled=true;var isRTL=inst.dpDiv.is(".ui-datepicker-rtl");inst._keyEvent=true;if($.datepicker._datepickerShowing){switch(event.keyCode){case 9:$.datepicker._hideDatepicker(null,"");break;case 13:var sel=$("td."+$.datepicker._dayOverClass+", td."+$.datepicker._currentClass,inst.dpDiv);if(sel[0]){$.datepicker._selectDay(event.target,inst.selectedMonth,inst.selectedYear,sel[0])}else{$.datepicker._hideDatepicker(null,$.datepicker._get(inst,"duration"))}return false;break;case 27:$.datepicker._hideDatepicker(null,$.datepicker._get(inst,"duration"));break;case 33:$.datepicker._adjustDate(event.target,(event.ctrlKey?-$.datepicker._get(inst,"stepBigMonths"):-$.datepicker._get(inst,"stepMonths")),"M");break;case 34:$.datepicker._adjustDate(event.target,(event.ctrlKey?+$.datepicker._get(inst,"stepBigMonths"):+$.datepicker._get(inst,"stepMonths")),"M");break;case 35:if(event.ctrlKey||event.metaKey){$.datepicker._clearDate(event.target)}handled=event.ctrlKey||event.metaKey;break;case 36:if(event.ctrlKey||event.metaKey){$.datepicker._gotoToday(event.target)}handled=event.ctrlKey||event.metaKey;break;case 37:if(event.ctrlKey||event.metaKey){$.datepicker._adjustDate(event.target,(isRTL?+1:-1),"D")}handled=event.ctrlKey||event.metaKey;if(event.originalEvent.altKey){$.datepicker._adjustDate(event.target,(event.ctrlKey?-$.datepicker._get(inst,"stepBigMonths"):-$.datepicker._get(inst,"stepMonths")),"M")}break;case 38:if(event.ctrlKey||event.metaKey){$.datepicker._adjustDate(event.target,-7,"D")}handled=event.ctrlKey||event.metaKey;break;case 39:if(event.ctrlKey||event.metaKey){$.datepicker._adjustDate(event.target,(isRTL?-1:+1),"D")}handled=event.ctrlKey||event.metaKey;if(event.originalEvent.altKey){$.datepicker._adjustDate(event.target,(event.ctrlKey?+$.datepicker._get(inst,"stepBigMonths"):+$.datepicker._get(inst,"stepMonths")),"M")}break;case 40:if(event.ctrlKey||event.metaKey){$.datepicker._adjustDate(event.target,+7,"D")}handled=event.ctrlKey||event.metaKey;break;default:handled=false}}else{if(event.keyCode==36&&event.ctrlKey){$.datepicker._showDatepicker(this)}else{handled=false}}if(handled){event.preventDefault();event.stopPropagation()}},_doKeyPress:function(event){var inst=$.datepicker._getInst(event.target);if($.datepicker._get(inst,"constrainInput")){var chars=$.datepicker._possibleChars($.datepicker._get(inst,"dateFormat"));var chr=String.fromCharCode(event.charCode==undefined?event.keyCode:event.charCode);return event.ctrlKey||(chr<" "||!chars||chars.indexOf(chr)>-1)}},_showDatepicker:function(input){input=input.target||input;if(input.nodeName.toLowerCase()!="input"){input=$("input",input.parentNode)[0]}if($.datepicker._isDisabledDatepicker(input)||$.datepicker._lastInput==input){return}var inst=$.datepicker._getInst(input);var beforeShow=$.datepicker._get(inst,"beforeShow");extendRemove(inst.settings,(beforeShow?beforeShow.apply(input,[input,inst]):{}));$.datepicker._hideDatepicker(null,"");$.datepicker._lastInput=input;$.datepicker._setDateFromField(inst);if($.datepicker._inDialog){input.value=""}if(!$.datepicker._pos){$.datepicker._pos=$.datepicker._findPos(input);$.datepicker._pos[1]+=input.offsetHeight}var isFixed=false;$(input).parents().each(function(){isFixed|=$(this).css("position")=="fixed";return !isFixed});if(isFixed&&$.browser.opera){$.datepicker._pos[0]-=document.documentElement.scrollLeft;$.datepicker._pos[1]-=document.documentElement.scrollTop}var offset={left:$.datepicker._pos[0],top:$.datepicker._pos[1]};$.datepicker._pos=null;inst.rangeStart=null;inst.dpDiv.css({position:"absolute",display:"block",top:"-1000px"});$.datepicker._updateDatepicker(inst);offset=$.datepicker._checkOffset(inst,offset,isFixed);inst.dpDiv.css({position:($.datepicker._inDialog&&$.blockUI?"static":(isFixed?"fixed":"absolute")),display:"none",left:offset.left+"px",top:offset.top+"px"});if(!inst.inline){var showAnim=$.datepicker._get(inst,"showAnim")||"show";var duration=$.datepicker._get(inst,"duration");var postProcess=function(){$.datepicker._datepickerShowing=true;if($.browser.msie&&parseInt($.browser.version,10)<7){$("iframe.ui-datepicker-cover").css({width:inst.dpDiv.width()+4,height:inst.dpDiv.height()+4})}};if($.effects&&$.effects[showAnim]){inst.dpDiv.show(showAnim,$.datepicker._get(inst,"showOptions"),duration,postProcess)}else{inst.dpDiv[showAnim](duration,postProcess)}if(duration==""){postProcess()}if(inst.input[0].type!="hidden"){inst.input[0].focus()}$.datepicker._curInst=inst}},_updateDatepicker:function(inst){var dims={width:inst.dpDiv.width()+4,height:inst.dpDiv.height()+4};var self=this;inst.dpDiv.empty().append(this._generateHTML(inst)).find("iframe.ui-datepicker-cover").css({width:dims.width,height:dims.height}).end().find("button, .ui-datepicker-prev, .ui-datepicker-next, .ui-datepicker-calendar td a").bind("mouseout",function(){$(this).removeClass("ui-state-hover");if(this.className.indexOf("ui-datepicker-prev")!=-1){$(this).removeClass("ui-datepicker-prev-hover")}if(this.className.indexOf("ui-datepicker-next")!=-1){$(this).removeClass("ui-datepicker-next-hover")}}).bind("mouseover",function(){if(!self._isDisabledDatepicker(inst.inline?inst.dpDiv.parent()[0]:inst.input[0])){$(this).parents(".ui-datepicker-calendar").find("a").removeClass("ui-state-hover");$(this).addClass("ui-state-hover");if(this.className.indexOf("ui-datepicker-prev")!=-1){$(this).addClass("ui-datepicker-prev-hover")}if(this.className.indexOf("ui-datepicker-next")!=-1){$(this).addClass("ui-datepicker-next-hover")}}}).end().find("."+this._dayOverClass+" a").trigger("mouseover").end();var numMonths=this._getNumberOfMonths(inst);var cols=numMonths[1];var width=17;if(cols>1){inst.dpDiv.addClass("ui-datepicker-multi-"+cols).css("width",(width*cols)+"em")}else{inst.dpDiv.removeClass("ui-datepicker-multi-2 ui-datepicker-multi-3 ui-datepicker-multi-4").width("")}inst.dpDiv[(numMonths[0]!=1||numMonths[1]!=1?"add":"remove")+"Class"]("ui-datepicker-multi");inst.dpDiv[(this._get(inst,"isRTL")?"add":"remove")+"Class"]("ui-datepicker-rtl");if(inst.input&&inst.input[0].type!="hidden"&&inst==$.datepicker._curInst){$(inst.input[0]).focus()}},_checkOffset:function(inst,offset,isFixed){var dpWidth=inst.dpDiv.outerWidth();var dpHeight=inst.dpDiv.outerHeight();var inputWidth=inst.input?inst.input.outerWidth():0;var inputHeight=inst.input?inst.input.outerHeight():0;var viewWidth=(window.innerWidth||document.documentElement.clientWidth||document.body.clientWidth)+$(document).scrollLeft();var viewHeight=(window.innerHeight||document.documentElement.clientHeight||document.body.clientHeight)+$(document).scrollTop();offset.left-=(this._get(inst,"isRTL")?(dpWidth-inputWidth):0);offset.left-=(isFixed&&offset.left==inst.input.offset().left)?$(document).scrollLeft():0;offset.top-=(isFixed&&offset.top==(inst.input.offset().top+inputHeight))?$(document).scrollTop():0;offset.left-=(offset.left+dpWidth>viewWidth&&viewWidth>dpWidth)?Math.abs(offset.left+dpWidth-viewWidth):0;offset.top-=(offset.top+dpHeight>viewHeight&&viewHeight>dpHeight)?Math.abs(offset.top+dpHeight+inputHeight*2-viewHeight):0;return offset},_findPos:function(obj){while(obj&&(obj.type=="hidden"||obj.nodeType!=1)){obj=obj.nextSibling}var position=$(obj).offset();return[position.left,position.top]},_hideDatepicker:function(input,duration){var inst=this._curInst;if(!inst||(input&&inst!=$.data(input,PROP_NAME))){return}if(inst.stayOpen){this._selectDate("#"+inst.id,this._formatDate(inst,inst.currentDay,inst.currentMonth,inst.currentYear))}inst.stayOpen=false;if(this._datepickerShowing){duration=(duration!=null?duration:this._get(inst,"duration"));var showAnim=this._get(inst,"showAnim");var postProcess=function(){$.datepicker._tidyDialog(inst)};if(duration!=""&&$.effects&&$.effects[showAnim]){inst.dpDiv.hide(showAnim,$.datepicker._get(inst,"showOptions"),duration,postProcess)}else{inst.dpDiv[(duration==""?"hide":(showAnim=="slideDown"?"slideUp":(showAnim=="fadeIn"?"fadeOut":"hide")))](duration,postProcess)}if(duration==""){this._tidyDialog(inst)}var onClose=this._get(inst,"onClose");if(onClose){onClose.apply((inst.input?inst.input[0]:null),[(inst.input?inst.input.val():""),inst])}this._datepickerShowing=false;this._lastInput=null;if(this._inDialog){this._dialogInput.css({position:"absolute",left:"0",top:"-100px"});if($.blockUI){$.unblockUI();$("body").append(this.dpDiv)}}this._inDialog=false}this._curInst=null},_tidyDialog:function(inst){inst.dpDiv.removeClass(this._dialogClass).unbind(".ui-datepicker-calendar")},_checkExternalClick:function(event){if(!$.datepicker._curInst){return}var $target=$(event.target);if(($target.parents("#"+$.datepicker._mainDivId).length==0)&&!$target.hasClass($.datepicker.markerClassName)&&!$target.hasClass($.datepicker._triggerClass)&&$.datepicker._datepickerShowing&&!($.datepicker._inDialog&&$.blockUI)){$.datepicker._hideDatepicker(null,"")}},_adjustDate:function(id,offset,period){var target=$(id);var inst=this._getInst(target[0]);if(this._isDisabledDatepicker(target[0])){return}this._adjustInstDate(inst,offset+(period=="M"?this._get(inst,"showCurrentAtPos"):0),period);this._updateDatepicker(inst)},_gotoToday:function(id){var target=$(id);var inst=this._getInst(target[0]);if(this._get(inst,"gotoCurrent")&&inst.currentDay){inst.selectedDay=inst.currentDay;inst.drawMonth=inst.selectedMonth=inst.currentMonth;inst.drawYear=inst.selectedYear=inst.currentYear}else{var date=new Date();inst.selectedDay=date.getDate();inst.drawMonth=inst.selectedMonth=date.getMonth();inst.drawYear=inst.selectedYear=date.getFullYear()}this._notifyChange(inst);this._adjustDate(target)},_selectMonthYear:function(id,select,period){var target=$(id);var inst=this._getInst(target[0]);inst._selectingMonthYear=false;inst["selected"+(period=="M"?"Month":"Year")]=inst["draw"+(period=="M"?"Month":"Year")]=parseInt(select.options[select.selectedIndex].value,10);this._notifyChange(inst);this._adjustDate(target)},_clickMonthYear:function(id){var target=$(id);var inst=this._getInst(target[0]);if(inst.input&&inst._selectingMonthYear&&!$.browser.msie){inst.input[0].focus()}inst._selectingMonthYear=!inst._selectingMonthYear},_selectDay:function(id,month,year,td){var target=$(id);if($(td).hasClass(this._unselectableClass)||this._isDisabledDatepicker(target[0])){return}var inst=this._getInst(target[0]);inst.selectedDay=inst.currentDay=$("a",td).html();inst.selectedMonth=inst.currentMonth=month;inst.selectedYear=inst.currentYear=year;if(inst.stayOpen){inst.endDay=inst.endMonth=inst.endYear=null}this._selectDate(id,this._formatDate(inst,inst.currentDay,inst.currentMonth,inst.currentYear));if(inst.stayOpen){inst.rangeStart=this._daylightSavingAdjust(new Date(inst.currentYear,inst.currentMonth,inst.currentDay));this._updateDatepicker(inst)}},_clearDate:function(id){var target=$(id);var inst=this._getInst(target[0]);inst.stayOpen=false;inst.endDay=inst.endMonth=inst.endYear=inst.rangeStart=null;this._selectDate(target,"")},_selectDate:function(id,dateStr){var target=$(id);var inst=this._getInst(target[0]);dateStr=(dateStr!=null?dateStr:this._formatDate(inst));if(inst.input){inst.input.val(dateStr)}this._updateAlternate(inst);var onSelect=this._get(inst,"onSelect");if(onSelect){onSelect.apply((inst.input?inst.input[0]:null),[dateStr,inst])}else{if(inst.input){inst.input.trigger("change")}}if(inst.inline){this._updateDatepicker(inst)}else{if(!inst.stayOpen){this._hideDatepicker(null,this._get(inst,"duration"));this._lastInput=inst.input[0];if(typeof(inst.input[0])!="object"){inst.input[0].focus()}this._lastInput=null}}},_updateAlternate:function(inst){var altField=this._get(inst,"altField");if(altField){var altFormat=this._get(inst,"altFormat")||this._get(inst,"dateFormat");var date=this._getDate(inst);dateStr=this.formatDate(altFormat,date,this._getFormatConfig(inst));$(altField).each(function(){$(this).val(dateStr)})}},noWeekends:function(date){var day=date.getDay();return[(day>0&&day<6),""]},iso8601Week:function(date){var checkDate=new Date(date.getFullYear(),date.getMonth(),date.getDate());var firstMon=new Date(checkDate.getFullYear(),1-1,4);var firstDay=firstMon.getDay()||7;firstMon.setDate(firstMon.getDate()+1-firstDay);if(firstDay<4&&checkDate<firstMon){checkDate.setDate(checkDate.getDate()-3);return $.datepicker.iso8601Week(checkDate)}else{if(checkDate>new Date(checkDate.getFullYear(),12-1,28)){firstDay=new Date(checkDate.getFullYear()+1,1-1,4).getDay()||7;if(firstDay>4&&(checkDate.getDay()||7)<firstDay-3){return 1}}}return Math.floor(((checkDate-firstMon)/86400000)/7)+1},parseDate:function(format,value,settings){if(format==null||value==null){throw"Invalid arguments"}value=(typeof value=="object"?value.toString():value+"");if(value==""){return null}var shortYearCutoff=(settings?settings.shortYearCutoff:null)||this._defaults.shortYearCutoff;var dayNamesShort=(settings?settings.dayNamesShort:null)||this._defaults.dayNamesShort;var dayNames=(settings?settings.dayNames:null)||this._defaults.dayNames;var monthNamesShort=(settings?settings.monthNamesShort:null)||this._defaults.monthNamesShort;var monthNames=(settings?settings.monthNames:null)||this._defaults.monthNames;var year=-1;var month=-1;var day=-1;var doy=-1;var literal=false;var lookAhead=function(match){var matches=(iFormat+1<format.length&&format.charAt(iFormat+1)==match);if(matches){iFormat++}return matches};var getNumber=function(match){lookAhead(match);var origSize=(match=="@"?14:(match=="y"?4:(match=="o"?3:2)));var size=origSize;var num=0;while(size>0&&iValue<value.length&&value.charAt(iValue)>="0"&&value.charAt(iValue)<="9"){num=num*10+parseInt(value.charAt(iValue++),10);size--}if(size==origSize){throw"Missing number at position "+iValue}return num};var getName=function(match,shortNames,longNames){var names=(lookAhead(match)?longNames:shortNames);var size=0;for(var j=0;j<names.length;j++){size=Math.max(size,names[j].length)}var name="";var iInit=iValue;while(size>0&&iValue<value.length){name+=value.charAt(iValue++);for(var i=0;i<names.length;i++){if(name==names[i]){return i+1}}size--}throw"Unknown name at position "+iInit};var checkLiteral=function(){if(value.charAt(iValue)!=format.charAt(iFormat)){throw"Unexpected literal at position "+iValue}iValue++};var iValue=0;for(var iFormat=0;iFormat<format.length;iFormat++){if(literal){if(format.charAt(iFormat)=="'"&&!lookAhead("'")){literal=false}else{checkLiteral()}}else{switch(format.charAt(iFormat)){case"d":day=getNumber("d");break;case"D":getName("D",dayNamesShort,dayNames);break;case"o":doy=getNumber("o");break;case"m":month=getNumber("m");break;case"M":month=getName("M",monthNamesShort,monthNames);break;case"y":year=getNumber("y");break;case"@":var date=new Date(getNumber("@"));year=date.getFullYear();month=date.getMonth()+1;day=date.getDate();break;case"'":if(lookAhead("'")){checkLiteral()}else{literal=true}break;default:checkLiteral()}}}if(year==-1){year=new Date().getFullYear()}else{if(year<100){year+=new Date().getFullYear()-new Date().getFullYear()%100+(year<=shortYearCutoff?0:-100)}}if(doy>-1){month=1;day=doy;do{var dim=this._getDaysInMonth(year,month-1);if(day<=dim){break}month++;day-=dim}while(true)}var date=this._daylightSavingAdjust(new Date(year,month-1,day));if(date.getFullYear()!=year||date.getMonth()+1!=month||date.getDate()!=day){throw"Invalid date"}return date},ATOM:"yy-mm-dd",COOKIE:"D, dd M yy",ISO_8601:"yy-mm-dd",RFC_822:"D, d M y",RFC_850:"DD, dd-M-y",RFC_1036:"D, d M y",RFC_1123:"D, d M yy",RFC_2822:"D, d M yy",RSS:"D, d M y",TIMESTAMP:"@",W3C:"yy-mm-dd",formatDate:function(format,date,settings){if(!date){return""}var dayNamesShort=(settings?settings.dayNamesShort:null)||this._defaults.dayNamesShort;var dayNames=(settings?settings.dayNames:null)||this._defaults.dayNames;var monthNamesShort=(settings?settings.monthNamesShort:null)||this._defaults.monthNamesShort;var monthNames=(settings?settings.monthNames:null)||this._defaults.monthNames;var lookAhead=function(match){var matches=(iFormat+1<format.length&&format.charAt(iFormat+1)==match);if(matches){iFormat++}return matches};var formatNumber=function(match,value,len){var num=""+value;if(lookAhead(match)){while(num.length<len){num="0"+num}}return num};var formatName=function(match,value,shortNames,longNames){return(lookAhead(match)?longNames[value]:shortNames[value])};var output="";var literal=false;if(date){for(var iFormat=0;iFormat<format.length;iFormat++){if(literal){if(format.charAt(iFormat)=="'"&&!lookAhead("'")){literal=false}else{output+=format.charAt(iFormat)}}else{switch(format.charAt(iFormat)){case"d":output+=formatNumber("d",date.getDate(),2);break;case"D":output+=formatName("D",date.getDay(),dayNamesShort,dayNames);break;case"o":var doy=date.getDate();for(var m=date.getMonth()-1;m>=0;m--){doy+=this._getDaysInMonth(date.getFullYear(),m)}output+=formatNumber("o",doy,3);break;case"m":output+=formatNumber("m",date.getMonth()+1,2);break;case"M":output+=formatName("M",date.getMonth(),monthNamesShort,monthNames);break;case"y":output+=(lookAhead("y")?date.getFullYear():(date.getYear()%100<10?"0":"")+date.getYear()%100);break;case"@":output+=date.getTime();break;case"'":if(lookAhead("'")){output+="'"}else{literal=true}break;default:output+=format.charAt(iFormat)}}}}return output},_possibleChars:function(format){var chars="";var literal=false;for(var iFormat=0;iFormat<format.length;iFormat++){if(literal){if(format.charAt(iFormat)=="'"&&!lookAhead("'")){literal=false}else{chars+=format.charAt(iFormat)}}else{switch(format.charAt(iFormat)){case"d":case"m":case"y":case"@":chars+="0123456789";break;case"D":case"M":return null;case"'":if(lookAhead("'")){chars+="'"}else{literal=true}break;default:chars+=format.charAt(iFormat)}}}return chars},_get:function(inst,name){return inst.settings[name]!==undefined?inst.settings[name]:this._defaults[name]},_setDateFromField:function(inst){var dateFormat=this._get(inst,"dateFormat");var dates=inst.input?inst.input.val():null;inst.endDay=inst.endMonth=inst.endYear=null;var date=defaultDate=this._getDefaultDate(inst);var settings=this._getFormatConfig(inst);try{date=this.parseDate(dateFormat,dates,settings)||defaultDate}catch(event){this.log(event);date=defaultDate}inst.selectedDay=date.getDate();inst.drawMonth=inst.selectedMonth=date.getMonth();inst.drawYear=inst.selectedYear=date.getFullYear();inst.currentDay=(dates?date.getDate():0);inst.currentMonth=(dates?date.getMonth():0);inst.currentYear=(dates?date.getFullYear():0);this._adjustInstDate(inst)},_getDefaultDate:function(inst){var date=this._determineDate(this._get(inst,"defaultDate"),new Date());var minDate=this._getMinMaxDate(inst,"min",true);var maxDate=this._getMinMaxDate(inst,"max");date=(minDate&&date<minDate?minDate:date);date=(maxDate&&date>maxDate?maxDate:date);return date},_determineDate:function(date,defaultDate){var offsetNumeric=function(offset){var date=new Date();date.setDate(date.getDate()+offset);return date};var offsetString=function(offset,getDaysInMonth){var date=new Date();var year=date.getFullYear();var month=date.getMonth();var day=date.getDate();var pattern=/([+-]?[0-9]+)\s*(d|D|w|W|m|M|y|Y)?/g;var matches=pattern.exec(offset);while(matches){switch(matches[2]||"d"){case"d":case"D":day+=parseInt(matches[1],10);break;case"w":case"W":day+=parseInt(matches[1],10)*7;break;case"m":case"M":month+=parseInt(matches[1],10);day=Math.min(day,getDaysInMonth(year,month));break;case"y":case"Y":year+=parseInt(matches[1],10);day=Math.min(day,getDaysInMonth(year,month));break}matches=pattern.exec(offset)}return new Date(year,month,day)};date=(date==null?defaultDate:(typeof date=="string"?offsetString(date,this._getDaysInMonth):(typeof date=="number"?(isNaN(date)?defaultDate:offsetNumeric(date)):date)));date=(date&&date.toString()=="Invalid Date"?defaultDate:date);if(date){date.setHours(0);date.setMinutes(0);date.setSeconds(0);date.setMilliseconds(0)}return this._daylightSavingAdjust(date)},_daylightSavingAdjust:function(date){if(!date){return null}date.setHours(date.getHours()>12?date.getHours()+2:0);return date},_setDate:function(inst,date,endDate){var clear=!(date);var origMonth=inst.selectedMonth;var origYear=inst.selectedYear;date=this._determineDate(date,new Date());inst.selectedDay=inst.currentDay=date.getDate();inst.drawMonth=inst.selectedMonth=inst.currentMonth=date.getMonth();inst.drawYear=inst.selectedYear=inst.currentYear=date.getFullYear();if(origMonth!=inst.selectedMonth||origYear!=inst.selectedYear){this._notifyChange(inst)}this._adjustInstDate(inst);if(inst.input){inst.input.val(clear?"":this._formatDate(inst))}},_getDate:function(inst){var startDate=(!inst.currentYear||(inst.input&&inst.input.val()=="")?null:this._daylightSavingAdjust(new Date(inst.currentYear,inst.currentMonth,inst.currentDay)));return startDate},_generateHTML:function(inst){var today=new Date();today=this._daylightSavingAdjust(new Date(today.getFullYear(),today.getMonth(),today.getDate()));var isRTL=this._get(inst,"isRTL");var showButtonPanel=this._get(inst,"showButtonPanel");var hideIfNoPrevNext=this._get(inst,"hideIfNoPrevNext");var navigationAsDateFormat=this._get(inst,"navigationAsDateFormat");var numMonths=this._getNumberOfMonths(inst);var showCurrentAtPos=this._get(inst,"showCurrentAtPos");var stepMonths=this._get(inst,"stepMonths");var stepBigMonths=this._get(inst,"stepBigMonths");var isMultiMonth=(numMonths[0]!=1||numMonths[1]!=1);var currentDate=this._daylightSavingAdjust((!inst.currentDay?new Date(9999,9,9):new Date(inst.currentYear,inst.currentMonth,inst.currentDay)));var minDate=this._getMinMaxDate(inst,"min",true);var maxDate=this._getMinMaxDate(inst,"max");var drawMonth=inst.drawMonth-showCurrentAtPos;var drawYear=inst.drawYear;if(drawMonth<0){drawMonth+=12;drawYear--}if(maxDate){var maxDraw=this._daylightSavingAdjust(new Date(maxDate.getFullYear(),maxDate.getMonth()-numMonths[1]+1,maxDate.getDate()));maxDraw=(minDate&&maxDraw<minDate?minDate:maxDraw);while(this._daylightSavingAdjust(new Date(drawYear,drawMonth,1))>maxDraw){drawMonth--;if(drawMonth<0){drawMonth=11;drawYear--}}}inst.drawMonth=drawMonth;inst.drawYear=drawYear;var prevText=this._get(inst,"prevText");prevText=(!navigationAsDateFormat?prevText:this.formatDate(prevText,this._daylightSavingAdjust(new Date(drawYear,drawMonth-stepMonths,1)),this._getFormatConfig(inst)));var prev=(this._canAdjustMonth(inst,-1,drawYear,drawMonth)?'<a class="ui-datepicker-prev ui-corner-all" onclick="DP_jQuery.datepicker._adjustDate(\'#'+inst.id+"', -"+stepMonths+", 'M');\" title=\""+prevText+'"><span class="ui-icon ui-icon-circle-triangle-'+(isRTL?"e":"w")+'">'+prevText+"</span></a>":(hideIfNoPrevNext?"":'<a class="ui-datepicker-prev ui-corner-all ui-state-disabled" title="'+prevText+'"><span class="ui-icon ui-icon-circle-triangle-'+(isRTL?"e":"w")+'">'+prevText+"</span></a>"));var nextText=this._get(inst,"nextText");nextText=(!navigationAsDateFormat?nextText:this.formatDate(nextText,this._daylightSavingAdjust(new Date(drawYear,drawMonth+stepMonths,1)),this._getFormatConfig(inst)));var next=(this._canAdjustMonth(inst,+1,drawYear,drawMonth)?'<a class="ui-datepicker-next ui-corner-all" onclick="DP_jQuery.datepicker._adjustDate(\'#'+inst.id+"', +"+stepMonths+", 'M');\" title=\""+nextText+'"><span class="ui-icon ui-icon-circle-triangle-'+(isRTL?"w":"e")+'">'+nextText+"</span></a>":(hideIfNoPrevNext?"":'<a class="ui-datepicker-next ui-corner-all ui-state-disabled" title="'+nextText+'"><span class="ui-icon ui-icon-circle-triangle-'+(isRTL?"w":"e")+'">'+nextText+"</span></a>"));var currentText=this._get(inst,"currentText");var gotoDate=(this._get(inst,"gotoCurrent")&&inst.currentDay?currentDate:today);currentText=(!navigationAsDateFormat?currentText:this.formatDate(currentText,gotoDate,this._getFormatConfig(inst)));var controls=(!inst.inline?'<button type="button" class="ui-datepicker-close ui-state-default ui-priority-primary ui-corner-all" onclick="DP_jQuery.datepicker._hideDatepicker();">'+this._get(inst,"closeText")+"</button>":"");var buttonPanel=(showButtonPanel)?'<div class="ui-datepicker-buttonpane ui-widget-content">'+(isRTL?controls:"")+(this._isInRange(inst,gotoDate)?'<button type="button" class="ui-datepicker-current ui-state-default ui-priority-secondary ui-corner-all" onclick="DP_jQuery.datepicker._gotoToday(\'#'+inst.id+"');\">"+currentText+"</button>":"")+(isRTL?"":controls)+"</div>":"";var firstDay=parseInt(this._get(inst,"firstDay"),10);firstDay=(isNaN(firstDay)?0:firstDay);var dayNames=this._get(inst,"dayNames");var dayNamesShort=this._get(inst,"dayNamesShort");var dayNamesMin=this._get(inst,"dayNamesMin");var monthNames=this._get(inst,"monthNames");var monthNamesShort=this._get(inst,"monthNamesShort");var beforeShowDay=this._get(inst,"beforeShowDay");var showOtherMonths=this._get(inst,"showOtherMonths");var calculateWeek=this._get(inst,"calculateWeek")||this.iso8601Week;var endDate=inst.endDay?this._daylightSavingAdjust(new Date(inst.endYear,inst.endMonth,inst.endDay)):currentDate;var defaultDate=this._getDefaultDate(inst);var html="";for(var row=0;row<numMonths[0];row++){var group="";for(var col=0;col<numMonths[1];col++){var selectedDate=this._daylightSavingAdjust(new Date(drawYear,drawMonth,inst.selectedDay));var cornerClass=" ui-corner-all";var calender="";if(isMultiMonth){calender+='<div class="ui-datepicker-group ui-datepicker-group-';switch(col){case 0:calender+="first";cornerClass=" ui-corner-"+(isRTL?"right":"left");break;case numMonths[1]-1:calender+="last";cornerClass=" ui-corner-"+(isRTL?"left":"right");break;default:calender+="middle";cornerClass="";break}calender+='">'}calender+='<div class="ui-datepicker-header ui-widget-header ui-helper-clearfix'+cornerClass+'">'+(/all|left/.test(cornerClass)&&row==0?(isRTL?next:prev):"")+(/all|right/.test(cornerClass)&&row==0?(isRTL?prev:next):"")+this._generateMonthYearHeader(inst,drawMonth,drawYear,minDate,maxDate,selectedDate,row>0||col>0,monthNames,monthNamesShort)+'</div><table class="ui-datepicker-calendar"><thead><tr>';var thead="";for(var dow=0;dow<7;dow++){var day=(dow+firstDay)%7;thead+="<th"+((dow+firstDay+6)%7>=5?' class="ui-datepicker-week-end"':"")+'><span title="'+dayNames[day]+'">'+dayNamesMin[day]+"</span></th>"}calender+=thead+"</tr></thead><tbody>";var daysInMonth=this._getDaysInMonth(drawYear,drawMonth);if(drawYear==inst.selectedYear&&drawMonth==inst.selectedMonth){inst.selectedDay=Math.min(inst.selectedDay,daysInMonth)}var leadDays=(this._getFirstDayOfMonth(drawYear,drawMonth)-firstDay+7)%7;var numRows=(isMultiMonth?6:Math.ceil((leadDays+daysInMonth)/7));var printDate=this._daylightSavingAdjust(new Date(drawYear,drawMonth,1-leadDays));for(var dRow=0;dRow<numRows;dRow++){calender+="<tr>";var tbody="";for(var dow=0;dow<7;dow++){var daySettings=(beforeShowDay?beforeShowDay.apply((inst.input?inst.input[0]:null),[printDate]):[true,""]);var otherMonth=(printDate.getMonth()!=drawMonth);var unselectable=otherMonth||!daySettings[0]||(minDate&&printDate<minDate)||(maxDate&&printDate>maxDate);tbody+='<td class="'+((dow+firstDay+6)%7>=5?" ui-datepicker-week-end":"")+(otherMonth?" ui-datepicker-other-month":"")+((printDate.getTime()==selectedDate.getTime()&&drawMonth==inst.selectedMonth&&inst._keyEvent)||(defaultDate.getTime()==printDate.getTime()&&defaultDate.getTime()==selectedDate.getTime())?" "+this._dayOverClass:"")+(unselectable?" "+this._unselectableClass+" ui-state-disabled":"")+(otherMonth&&!showOtherMonths?"":" "+daySettings[1]+(printDate.getTime()>=currentDate.getTime()&&printDate.getTime()<=endDate.getTime()?" "+this._currentClass:"")+(printDate.getTime()==today.getTime()?" ui-datepicker-today":""))+'"'+((!otherMonth||showOtherMonths)&&daySettings[2]?' title="'+daySettings[2]+'"':"")+(unselectable?"":" onclick=\"DP_jQuery.datepicker._selectDay('#"+inst.id+"',"+drawMonth+","+drawYear+', this);return false;"')+">"+(otherMonth?(showOtherMonths?printDate.getDate():"&#xa0;"):(unselectable?'<span class="ui-state-default">'+printDate.getDate()+"</span>":'<a class="ui-state-default'+(printDate.getTime()==today.getTime()?" ui-state-highlight":"")+(printDate.getTime()>=currentDate.getTime()&&printDate.getTime()<=endDate.getTime()?" ui-state-active":"")+'" href="#">'+printDate.getDate()+"</a>"))+"</td>";printDate.setDate(printDate.getDate()+1);printDate=this._daylightSavingAdjust(printDate)}calender+=tbody+"</tr>"}drawMonth++;if(drawMonth>11){drawMonth=0;drawYear++}calender+="</tbody></table>"+(isMultiMonth?"</div>"+((numMonths[0]>0&&col==numMonths[1]-1)?'<div class="ui-datepicker-row-break"></div>':""):"");group+=calender}html+=group}html+=buttonPanel+($.browser.msie&&parseInt($.browser.version,10)<7&&!inst.inline?'<iframe src="javascript:false;" class="ui-datepicker-cover" frameborder="0"></iframe>':"");inst._keyEvent=false;return html},_generateMonthYearHeader:function(inst,drawMonth,drawYear,minDate,maxDate,selectedDate,secondary,monthNames,monthNamesShort){minDate=(inst.rangeStart&&minDate&&selectedDate<minDate?selectedDate:minDate);var changeMonth=this._get(inst,"changeMonth");var changeYear=this._get(inst,"changeYear");var showMonthAfterYear=this._get(inst,"showMonthAfterYear");var html='<div class="ui-datepicker-title">';var monthHtml="";if(secondary||!changeMonth){monthHtml+='<span class="ui-datepicker-month">'+monthNames[drawMonth]+"</span> "}else{var inMinYear=(minDate&&minDate.getFullYear()==drawYear);var inMaxYear=(maxDate&&maxDate.getFullYear()==drawYear);monthHtml+='<select class="ui-datepicker-month" onchange="DP_jQuery.datepicker._selectMonthYear(\'#'+inst.id+"', this, 'M');\" onclick=\"DP_jQuery.datepicker._clickMonthYear('#"+inst.id+"');\">";for(var month=0;month<12;month++){if((!inMinYear||month>=minDate.getMonth())&&(!inMaxYear||month<=maxDate.getMonth())){monthHtml+='<option value="'+month+'"'+(month==drawMonth?' selected="selected"':"")+">"+monthNamesShort[month]+"</option>"}}monthHtml+="</select>"}if(!showMonthAfterYear){html+=monthHtml+((secondary||changeMonth||changeYear)&&(!(changeMonth&&changeYear))?"&#xa0;":"")}if(secondary||!changeYear){html+='<span class="ui-datepicker-year">'+drawYear+"</span>"}else{var years=this._get(inst,"yearRange").split(":");var year=0;var endYear=0;if(years.length!=2){year=drawYear-10;endYear=drawYear+10}else{if(years[0].charAt(0)=="+"||years[0].charAt(0)=="-"){year=drawYear+parseInt(years[0],10);endYear=drawYear+parseInt(years[1],10)}else{year=parseInt(years[0],10);endYear=parseInt(years[1],10)}}year=(minDate?Math.max(year,minDate.getFullYear()):year);endYear=(maxDate?Math.min(endYear,maxDate.getFullYear()):endYear);html+='<select class="ui-datepicker-year" onchange="DP_jQuery.datepicker._selectMonthYear(\'#'+inst.id+"', this, 'Y');\" onclick=\"DP_jQuery.datepicker._clickMonthYear('#"+inst.id+"');\">";for(;year<=endYear;year++){html+='<option value="'+year+'"'+(year==drawYear?' selected="selected"':"")+">"+year+"</option>"}html+="</select>"}if(showMonthAfterYear){html+=(secondary||changeMonth||changeYear?"&#xa0;":"")+monthHtml}html+="</div>";return html},_adjustInstDate:function(inst,offset,period){var year=inst.drawYear+(period=="Y"?offset:0);var month=inst.drawMonth+(period=="M"?offset:0);var day=Math.min(inst.selectedDay,this._getDaysInMonth(year,month))+(period=="D"?offset:0);var date=this._daylightSavingAdjust(new Date(year,month,day));var minDate=this._getMinMaxDate(inst,"min",true);var maxDate=this._getMinMaxDate(inst,"max");date=(minDate&&date<minDate?minDate:date);date=(maxDate&&date>maxDate?maxDate:date);inst.selectedDay=date.getDate();inst.drawMonth=inst.selectedMonth=date.getMonth();inst.drawYear=inst.selectedYear=date.getFullYear();if(period=="M"||period=="Y"){this._notifyChange(inst)}},_notifyChange:function(inst){var onChange=this._get(inst,"onChangeMonthYear");if(onChange){onChange.apply((inst.input?inst.input[0]:null),[inst.selectedYear,inst.selectedMonth+1,inst])}},_getNumberOfMonths:function(inst){var numMonths=this._get(inst,"numberOfMonths");return(numMonths==null?[1,1]:(typeof numMonths=="number"?[1,numMonths]:numMonths))},_getMinMaxDate:function(inst,minMax,checkRange){var date=this._determineDate(this._get(inst,minMax+"Date"),null);return(!checkRange||!inst.rangeStart?date:(!date||inst.rangeStart>date?inst.rangeStart:date))},_getDaysInMonth:function(year,month){return 32-new Date(year,month,32).getDate()},_getFirstDayOfMonth:function(year,month){return new Date(year,month,1).getDay()},_canAdjustMonth:function(inst,offset,curYear,curMonth){var numMonths=this._getNumberOfMonths(inst);var date=this._daylightSavingAdjust(new Date(curYear,curMonth+(offset<0?offset:numMonths[1]),1));if(offset<0){date.setDate(this._getDaysInMonth(date.getFullYear(),date.getMonth()))}return this._isInRange(inst,date)},_isInRange:function(inst,date){var newMinDate=(!inst.rangeStart?null:this._daylightSavingAdjust(new Date(inst.selectedYear,inst.selectedMonth,inst.selectedDay)));newMinDate=(newMinDate&&inst.rangeStart<newMinDate?inst.rangeStart:newMinDate);var minDate=newMinDate||this._getMinMaxDate(inst,"min");var maxDate=this._getMinMaxDate(inst,"max");return((!minDate||date>=minDate)&&(!maxDate||date<=maxDate))},_getFormatConfig:function(inst){var shortYearCutoff=this._get(inst,"shortYearCutoff");shortYearCutoff=(typeof shortYearCutoff!="string"?shortYearCutoff:new Date().getFullYear()%100+parseInt(shortYearCutoff,10));return{shortYearCutoff:shortYearCutoff,dayNamesShort:this._get(inst,"dayNamesShort"),dayNames:this._get(inst,"dayNames"),monthNamesShort:this._get(inst,"monthNamesShort"),monthNames:this._get(inst,"monthNames")}},_formatDate:function(inst,day,month,year){if(!day){inst.currentDay=inst.selectedDay;inst.currentMonth=inst.selectedMonth;inst.currentYear=inst.selectedYear}var date=(day?(typeof day=="object"?day:this._daylightSavingAdjust(new Date(year,month,day))):this._daylightSavingAdjust(new Date(inst.currentYear,inst.currentMonth,inst.currentDay)));return this.formatDate(this._get(inst,"dateFormat"),date,this._getFormatConfig(inst))}});function extendRemove(target,props){$.extend(target,props);for(var name in props){if(props[name]==null||props[name]==undefined){target[name]=props[name]}}return target}function isArray(a){return(a&&(($.browser.safari&&typeof a=="object"&&a.length)||(a.constructor&&a.constructor.toString().match(/\Array\(\)/))))}$.fn.datepicker=function(options){if(!$.datepicker.initialized){$(document).mousedown($.datepicker._checkExternalClick).find("body").append($.datepicker.dpDiv);$.datepicker.initialized=true}var otherArgs=Array.prototype.slice.call(arguments,1);if(typeof options=="string"&&(options=="isDisabled"||options=="getDate")){return $.datepicker["_"+options+"Datepicker"].apply($.datepicker,[this[0]].concat(otherArgs))}return this.each(function(){typeof options=="string"?$.datepicker["_"+options+"Datepicker"].apply($.datepicker,[this].concat(otherArgs)):$.datepicker._attachDatepicker(this,options)})};$.datepicker=new Datepicker();$.datepicker.initialized=false;$.datepicker.uuid=new Date().getTime();$.datepicker.version="1.7.1";window.DP_jQuery=$})(jQuery);;/*
 * jQuery UI Progressbar 1.7.1
 *
 * Copyright (c) 2009 AUTHORS.txt (http://jqueryui.com/about)
 * Dual licensed under the MIT (MIT-LICENSE.txt)
 * and GPL (GPL-LICENSE.txt) licenses.
 *
 * http://docs.jquery.com/UI/Progressbar
 *
 * Depends:
 *   ui.core.js
 */
(function(a){a.widget("ui.progressbar",{_init:function(){this.element.addClass("ui-progressbar ui-widget ui-widget-content ui-corner-all").attr({role:"progressbar","aria-valuemin":this._valueMin(),"aria-valuemax":this._valueMax(),"aria-valuenow":this._value()});this.valueDiv=a('<div class="ui-progressbar-value ui-widget-header ui-corner-left"></div>').appendTo(this.element);this._refreshValue()},destroy:function(){this.element.removeClass("ui-progressbar ui-widget ui-widget-content ui-corner-all").removeAttr("role").removeAttr("aria-valuemin").removeAttr("aria-valuemax").removeAttr("aria-valuenow").removeData("progressbar").unbind(".progressbar");this.valueDiv.remove();a.widget.prototype.destroy.apply(this,arguments)},value:function(b){arguments.length&&this._setData("value",b);return this._value()},_setData:function(b,c){switch(b){case"value":this.options.value=c;this._refreshValue();this._trigger("change",null,{});break}a.widget.prototype._setData.apply(this,arguments)},_value:function(){var b=this.options.value;if(b<this._valueMin()){b=this._valueMin()}if(b>this._valueMax()){b=this._valueMax()}return b},_valueMin:function(){var b=0;return b},_valueMax:function(){var b=100;return b},_refreshValue:function(){var b=this.value();this.valueDiv[b==this._valueMax()?"addClass":"removeClass"]("ui-corner-right");this.valueDiv.width(b+"%");this.element.attr("aria-valuenow",b)}});a.extend(a.ui.progressbar,{version:"1.7.1",defaults:{value:0}})})(jQuery);;/*
 * jQuery UI Effects 1.7.1
 *
 * Copyright (c) 2009 AUTHORS.txt (http://jqueryui.com/about)
 * Dual licensed under the MIT (MIT-LICENSE.txt)
 * and GPL (GPL-LICENSE.txt) licenses.
 *
 * http://docs.jquery.com/UI/Effects/
 */
jQuery.effects||(function(d){d.effects={version:"1.7.1",save:function(g,h){for(var f=0;f<h.length;f++){if(h[f]!==null){g.data("ec.storage."+h[f],g[0].style[h[f]])}}},restore:function(g,h){for(var f=0;f<h.length;f++){if(h[f]!==null){g.css(h[f],g.data("ec.storage."+h[f]))}}},setMode:function(f,g){if(g=="toggle"){g=f.is(":hidden")?"show":"hide"}return g},getBaseline:function(g,h){var i,f;switch(g[0]){case"top":i=0;break;case"middle":i=0.5;break;case"bottom":i=1;break;default:i=g[0]/h.height}switch(g[1]){case"left":f=0;break;case"center":f=0.5;break;case"right":f=1;break;default:f=g[1]/h.width}return{x:f,y:i}},createWrapper:function(f){if(f.parent().is(".ui-effects-wrapper")){return f.parent()}var g={width:f.outerWidth(true),height:f.outerHeight(true),"float":f.css("float")};f.wrap('<div class="ui-effects-wrapper" style="font-size:100%;background:transparent;border:none;margin:0;padding:0"></div>');var j=f.parent();if(f.css("position")=="static"){j.css({position:"relative"});f.css({position:"relative"})}else{var i=f.css("top");if(isNaN(parseInt(i,10))){i="auto"}var h=f.css("left");if(isNaN(parseInt(h,10))){h="auto"}j.css({position:f.css("position"),top:i,left:h,zIndex:f.css("z-index")}).show();f.css({position:"relative",top:0,left:0})}j.css(g);return j},removeWrapper:function(f){if(f.parent().is(".ui-effects-wrapper")){return f.parent().replaceWith(f)}return f},setTransition:function(g,i,f,h){h=h||{};d.each(i,function(k,j){unit=g.cssUnit(j);if(unit[0]>0){h[j]=unit[0]*f+unit[1]}});return h},animateClass:function(h,i,k,j){var f=(typeof k=="function"?k:(j?j:null));var g=(typeof k=="string"?k:null);return this.each(function(){var q={};var o=d(this);var p=o.attr("style")||"";if(typeof p=="object"){p=p.cssText}if(h.toggle){o.hasClass(h.toggle)?h.remove=h.toggle:h.add=h.toggle}var l=d.extend({},(document.defaultView?document.defaultView.getComputedStyle(this,null):this.currentStyle));if(h.add){o.addClass(h.add)}if(h.remove){o.removeClass(h.remove)}var m=d.extend({},(document.defaultView?document.defaultView.getComputedStyle(this,null):this.currentStyle));if(h.add){o.removeClass(h.add)}if(h.remove){o.addClass(h.remove)}for(var r in m){if(typeof m[r]!="function"&&m[r]&&r.indexOf("Moz")==-1&&r.indexOf("length")==-1&&m[r]!=l[r]&&(r.match(/color/i)||(!r.match(/color/i)&&!isNaN(parseInt(m[r],10))))&&(l.position!="static"||(l.position=="static"&&!r.match(/left|top|bottom|right/)))){q[r]=m[r]}}o.animate(q,i,g,function(){if(typeof d(this).attr("style")=="object"){d(this).attr("style")["cssText"]="";d(this).attr("style")["cssText"]=p}else{d(this).attr("style",p)}if(h.add){d(this).addClass(h.add)}if(h.remove){d(this).removeClass(h.remove)}if(f){f.apply(this,arguments)}})})}};function c(g,f){var i=g[1]&&g[1].constructor==Object?g[1]:{};if(f){i.mode=f}var h=g[1]&&g[1].constructor!=Object?g[1]:(i.duration?i.duration:g[2]);h=d.fx.off?0:typeof h==="number"?h:d.fx.speeds[h]||d.fx.speeds._default;var j=i.callback||(d.isFunction(g[1])&&g[1])||(d.isFunction(g[2])&&g[2])||(d.isFunction(g[3])&&g[3]);return[g[0],i,h,j]}d.fn.extend({_show:d.fn.show,_hide:d.fn.hide,__toggle:d.fn.toggle,_addClass:d.fn.addClass,_removeClass:d.fn.removeClass,_toggleClass:d.fn.toggleClass,effect:function(g,f,h,i){return d.effects[g]?d.effects[g].call(this,{method:g,options:f||{},duration:h,callback:i}):null},show:function(){if(!arguments[0]||(arguments[0].constructor==Number||(/(slow|normal|fast)/).test(arguments[0]))){return this._show.apply(this,arguments)}else{return this.effect.apply(this,c(arguments,"show"))}},hide:function(){if(!arguments[0]||(arguments[0].constructor==Number||(/(slow|normal|fast)/).test(arguments[0]))){return this._hide.apply(this,arguments)}else{return this.effect.apply(this,c(arguments,"hide"))}},toggle:function(){if(!arguments[0]||(arguments[0].constructor==Number||(/(slow|normal|fast)/).test(arguments[0]))||(arguments[0].constructor==Function)){return this.__toggle.apply(this,arguments)}else{return this.effect.apply(this,c(arguments,"toggle"))}},addClass:function(g,f,i,h){return f?d.effects.animateClass.apply(this,[{add:g},f,i,h]):this._addClass(g)},removeClass:function(g,f,i,h){return f?d.effects.animateClass.apply(this,[{remove:g},f,i,h]):this._removeClass(g)},toggleClass:function(g,f,i,h){return((typeof f!=="boolean")&&f)?d.effects.animateClass.apply(this,[{toggle:g},f,i,h]):this._toggleClass(g,f)},morph:function(f,h,g,j,i){return d.effects.animateClass.apply(this,[{add:h,remove:f},g,j,i])},switchClass:function(){return this.morph.apply(this,arguments)},cssUnit:function(f){var g=this.css(f),h=[];d.each(["em","px","%","pt"],function(j,k){if(g.indexOf(k)>0){h=[parseFloat(g),k]}});return h}});d.each(["backgroundColor","borderBottomColor","borderLeftColor","borderRightColor","borderTopColor","color","outlineColor"],function(g,f){d.fx.step[f]=function(h){if(h.state==0){h.start=e(h.elem,f);h.end=b(h.end)}h.elem.style[f]="rgb("+[Math.max(Math.min(parseInt((h.pos*(h.end[0]-h.start[0]))+h.start[0],10),255),0),Math.max(Math.min(parseInt((h.pos*(h.end[1]-h.start[1]))+h.start[1],10),255),0),Math.max(Math.min(parseInt((h.pos*(h.end[2]-h.start[2]))+h.start[2],10),255),0)].join(",")+")"}});function b(g){var f;if(g&&g.constructor==Array&&g.length==3){return g}if(f=/rgb\(\s*([0-9]{1,3})\s*,\s*([0-9]{1,3})\s*,\s*([0-9]{1,3})\s*\)/.exec(g)){return[parseInt(f[1],10),parseInt(f[2],10),parseInt(f[3],10)]}if(f=/rgb\(\s*([0-9]+(?:\.[0-9]+)?)\%\s*,\s*([0-9]+(?:\.[0-9]+)?)\%\s*,\s*([0-9]+(?:\.[0-9]+)?)\%\s*\)/.exec(g)){return[parseFloat(f[1])*2.55,parseFloat(f[2])*2.55,parseFloat(f[3])*2.55]}if(f=/#([a-fA-F0-9]{2})([a-fA-F0-9]{2})([a-fA-F0-9]{2})/.exec(g)){return[parseInt(f[1],16),parseInt(f[2],16),parseInt(f[3],16)]}if(f=/#([a-fA-F0-9])([a-fA-F0-9])([a-fA-F0-9])/.exec(g)){return[parseInt(f[1]+f[1],16),parseInt(f[2]+f[2],16),parseInt(f[3]+f[3],16)]}if(f=/rgba\(0, 0, 0, 0\)/.exec(g)){return a.transparent}return a[d.trim(g).toLowerCase()]}function e(h,f){var g;do{g=d.curCSS(h,f);if(g!=""&&g!="transparent"||d.nodeName(h,"body")){break}f="backgroundColor"}while(h=h.parentNode);return b(g)}var a={aqua:[0,255,255],azure:[240,255,255],beige:[245,245,220],black:[0,0,0],blue:[0,0,255],brown:[165,42,42],cyan:[0,255,255],darkblue:[0,0,139],darkcyan:[0,139,139],darkgrey:[169,169,169],darkgreen:[0,100,0],darkkhaki:[189,183,107],darkmagenta:[139,0,139],darkolivegreen:[85,107,47],darkorange:[255,140,0],darkorchid:[153,50,204],darkred:[139,0,0],darksalmon:[233,150,122],darkviolet:[148,0,211],fuchsia:[255,0,255],gold:[255,215,0],green:[0,128,0],indigo:[75,0,130],khaki:[240,230,140],lightblue:[173,216,230],lightcyan:[224,255,255],lightgreen:[144,238,144],lightgrey:[211,211,211],lightpink:[255,182,193],lightyellow:[255,255,224],lime:[0,255,0],magenta:[255,0,255],maroon:[128,0,0],navy:[0,0,128],olive:[128,128,0],orange:[255,165,0],pink:[255,192,203],purple:[128,0,128],violet:[128,0,128],red:[255,0,0],silver:[192,192,192],white:[255,255,255],yellow:[255,255,0],transparent:[255,255,255]};d.easing.jswing=d.easing.swing;d.extend(d.easing,{def:"easeOutQuad",swing:function(g,h,f,j,i){return d.easing[d.easing.def](g,h,f,j,i)},easeInQuad:function(g,h,f,j,i){return j*(h/=i)*h+f},easeOutQuad:function(g,h,f,j,i){return -j*(h/=i)*(h-2)+f},easeInOutQuad:function(g,h,f,j,i){if((h/=i/2)<1){return j/2*h*h+f}return -j/2*((--h)*(h-2)-1)+f},easeInCubic:function(g,h,f,j,i){return j*(h/=i)*h*h+f},easeOutCubic:function(g,h,f,j,i){return j*((h=h/i-1)*h*h+1)+f},easeInOutCubic:function(g,h,f,j,i){if((h/=i/2)<1){return j/2*h*h*h+f}return j/2*((h-=2)*h*h+2)+f},easeInQuart:function(g,h,f,j,i){return j*(h/=i)*h*h*h+f},easeOutQuart:function(g,h,f,j,i){return -j*((h=h/i-1)*h*h*h-1)+f},easeInOutQuart:function(g,h,f,j,i){if((h/=i/2)<1){return j/2*h*h*h*h+f}return -j/2*((h-=2)*h*h*h-2)+f},easeInQuint:function(g,h,f,j,i){return j*(h/=i)*h*h*h*h+f},easeOutQuint:function(g,h,f,j,i){return j*((h=h/i-1)*h*h*h*h+1)+f},easeInOutQuint:function(g,h,f,j,i){if((h/=i/2)<1){return j/2*h*h*h*h*h+f}return j/2*((h-=2)*h*h*h*h+2)+f},easeInSine:function(g,h,f,j,i){return -j*Math.cos(h/i*(Math.PI/2))+j+f},easeOutSine:function(g,h,f,j,i){return j*Math.sin(h/i*(Math.PI/2))+f},easeInOutSine:function(g,h,f,j,i){return -j/2*(Math.cos(Math.PI*h/i)-1)+f},easeInExpo:function(g,h,f,j,i){return(h==0)?f:j*Math.pow(2,10*(h/i-1))+f},easeOutExpo:function(g,h,f,j,i){return(h==i)?f+j:j*(-Math.pow(2,-10*h/i)+1)+f},easeInOutExpo:function(g,h,f,j,i){if(h==0){return f}if(h==i){return f+j}if((h/=i/2)<1){return j/2*Math.pow(2,10*(h-1))+f}return j/2*(-Math.pow(2,-10*--h)+2)+f},easeInCirc:function(g,h,f,j,i){return -j*(Math.sqrt(1-(h/=i)*h)-1)+f},easeOutCirc:function(g,h,f,j,i){return j*Math.sqrt(1-(h=h/i-1)*h)+f},easeInOutCirc:function(g,h,f,j,i){if((h/=i/2)<1){return -j/2*(Math.sqrt(1-h*h)-1)+f}return j/2*(Math.sqrt(1-(h-=2)*h)+1)+f},easeInElastic:function(g,i,f,m,l){var j=1.70158;var k=0;var h=m;if(i==0){return f}if((i/=l)==1){return f+m}if(!k){k=l*0.3}if(h<Math.abs(m)){h=m;var j=k/4}else{var j=k/(2*Math.PI)*Math.asin(m/h)}return -(h*Math.pow(2,10*(i-=1))*Math.sin((i*l-j)*(2*Math.PI)/k))+f},easeOutElastic:function(g,i,f,m,l){var j=1.70158;var k=0;var h=m;if(i==0){return f}if((i/=l)==1){return f+m}if(!k){k=l*0.3}if(h<Math.abs(m)){h=m;var j=k/4}else{var j=k/(2*Math.PI)*Math.asin(m/h)}return h*Math.pow(2,-10*i)*Math.sin((i*l-j)*(2*Math.PI)/k)+m+f},easeInOutElastic:function(g,i,f,m,l){var j=1.70158;var k=0;var h=m;if(i==0){return f}if((i/=l/2)==2){return f+m}if(!k){k=l*(0.3*1.5)}if(h<Math.abs(m)){h=m;var j=k/4}else{var j=k/(2*Math.PI)*Math.asin(m/h)}if(i<1){return -0.5*(h*Math.pow(2,10*(i-=1))*Math.sin((i*l-j)*(2*Math.PI)/k))+f}return h*Math.pow(2,-10*(i-=1))*Math.sin((i*l-j)*(2*Math.PI)/k)*0.5+m+f},easeInBack:function(g,h,f,k,j,i){if(i==undefined){i=1.70158}return k*(h/=j)*h*((i+1)*h-i)+f},easeOutBack:function(g,h,f,k,j,i){if(i==undefined){i=1.70158}return k*((h=h/j-1)*h*((i+1)*h+i)+1)+f},easeInOutBack:function(g,h,f,k,j,i){if(i==undefined){i=1.70158}if((h/=j/2)<1){return k/2*(h*h*(((i*=(1.525))+1)*h-i))+f}return k/2*((h-=2)*h*(((i*=(1.525))+1)*h+i)+2)+f},easeInBounce:function(g,h,f,j,i){return j-d.easing.easeOutBounce(g,i-h,0,j,i)+f},easeOutBounce:function(g,h,f,j,i){if((h/=i)<(1/2.75)){return j*(7.5625*h*h)+f}else{if(h<(2/2.75)){return j*(7.5625*(h-=(1.5/2.75))*h+0.75)+f}else{if(h<(2.5/2.75)){return j*(7.5625*(h-=(2.25/2.75))*h+0.9375)+f}else{return j*(7.5625*(h-=(2.625/2.75))*h+0.984375)+f}}}},easeInOutBounce:function(g,h,f,j,i){if(h<i/2){return d.easing.easeInBounce(g,h*2,0,j,i)*0.5+f}return d.easing.easeOutBounce(g,h*2-i,0,j,i)*0.5+j*0.5+f}})})(jQuery);;/*
 * jQuery UI Effects Blind 1.7.1
 *
 * Copyright (c) 2009 AUTHORS.txt (http://jqueryui.com/about)
 * Dual licensed under the MIT (MIT-LICENSE.txt)
 * and GPL (GPL-LICENSE.txt) licenses.
 *
 * http://docs.jquery.com/UI/Effects/Blind
 *
 * Depends:
 *	effects.core.js
 */
(function(a){a.effects.blind=function(b){return this.queue(function(){var d=a(this),c=["position","top","left"];var h=a.effects.setMode(d,b.options.mode||"hide");var g=b.options.direction||"vertical";a.effects.save(d,c);d.show();var j=a.effects.createWrapper(d).css({overflow:"hidden"});var e=(g=="vertical")?"height":"width";var i=(g=="vertical")?j.height():j.width();if(h=="show"){j.css(e,0)}var f={};f[e]=h=="show"?i:0;j.animate(f,b.duration,b.options.easing,function(){if(h=="hide"){d.hide()}a.effects.restore(d,c);a.effects.removeWrapper(d);if(b.callback){b.callback.apply(d[0],arguments)}d.dequeue()})})}})(jQuery);;/*
 * jQuery UI Effects Bounce 1.7.1
 *
 * Copyright (c) 2009 AUTHORS.txt (http://jqueryui.com/about)
 * Dual licensed under the MIT (MIT-LICENSE.txt)
 * and GPL (GPL-LICENSE.txt) licenses.
 *
 * http://docs.jquery.com/UI/Effects/Bounce
 *
 * Depends:
 *	effects.core.js
 */
(function(a){a.effects.bounce=function(b){return this.queue(function(){var e=a(this),l=["position","top","left"];var k=a.effects.setMode(e,b.options.mode||"effect");var n=b.options.direction||"up";var c=b.options.distance||20;var d=b.options.times||5;var g=b.duration||250;if(/show|hide/.test(k)){l.push("opacity")}a.effects.save(e,l);e.show();a.effects.createWrapper(e);var f=(n=="up"||n=="down")?"top":"left";var p=(n=="up"||n=="left")?"pos":"neg";var c=b.options.distance||(f=="top"?e.outerHeight({margin:true})/3:e.outerWidth({margin:true})/3);if(k=="show"){e.css("opacity",0).css(f,p=="pos"?-c:c)}if(k=="hide"){c=c/(d*2)}if(k!="hide"){d--}if(k=="show"){var h={opacity:1};h[f]=(p=="pos"?"+=":"-=")+c;e.animate(h,g/2,b.options.easing);c=c/2;d--}for(var j=0;j<d;j++){var o={},m={};o[f]=(p=="pos"?"-=":"+=")+c;m[f]=(p=="pos"?"+=":"-=")+c;e.animate(o,g/2,b.options.easing).animate(m,g/2,b.options.easing);c=(k=="hide")?c*2:c/2}if(k=="hide"){var h={opacity:0};h[f]=(p=="pos"?"-=":"+=")+c;e.animate(h,g/2,b.options.easing,function(){e.hide();a.effects.restore(e,l);a.effects.removeWrapper(e);if(b.callback){b.callback.apply(this,arguments)}})}else{var o={},m={};o[f]=(p=="pos"?"-=":"+=")+c;m[f]=(p=="pos"?"+=":"-=")+c;e.animate(o,g/2,b.options.easing).animate(m,g/2,b.options.easing,function(){a.effects.restore(e,l);a.effects.removeWrapper(e);if(b.callback){b.callback.apply(this,arguments)}})}e.queue("fx",function(){e.dequeue()});e.dequeue()})}})(jQuery);;/*
 * jQuery UI Effects Clip 1.7.1
 *
 * Copyright (c) 2009 AUTHORS.txt (http://jqueryui.com/about)
 * Dual licensed under the MIT (MIT-LICENSE.txt)
 * and GPL (GPL-LICENSE.txt) licenses.
 *
 * http://docs.jquery.com/UI/Effects/Clip
 *
 * Depends:
 *	effects.core.js
 */
(function(a){a.effects.clip=function(b){return this.queue(function(){var f=a(this),j=["position","top","left","height","width"];var i=a.effects.setMode(f,b.options.mode||"hide");var k=b.options.direction||"vertical";a.effects.save(f,j);f.show();var c=a.effects.createWrapper(f).css({overflow:"hidden"});var e=f[0].tagName=="IMG"?c:f;var g={size:(k=="vertical")?"height":"width",position:(k=="vertical")?"top":"left"};var d=(k=="vertical")?e.height():e.width();if(i=="show"){e.css(g.size,0);e.css(g.position,d/2)}var h={};h[g.size]=i=="show"?d:0;h[g.position]=i=="show"?0:d/2;e.animate(h,{queue:false,duration:b.duration,easing:b.options.easing,complete:function(){if(i=="hide"){f.hide()}a.effects.restore(f,j);a.effects.removeWrapper(f);if(b.callback){b.callback.apply(f[0],arguments)}f.dequeue()}})})}})(jQuery);;/*
 * jQuery UI Effects Drop 1.7.1
 *
 * Copyright (c) 2009 AUTHORS.txt (http://jqueryui.com/about)
 * Dual licensed under the MIT (MIT-LICENSE.txt)
 * and GPL (GPL-LICENSE.txt) licenses.
 *
 * http://docs.jquery.com/UI/Effects/Drop
 *
 * Depends:
 *	effects.core.js
 */
(function(a){a.effects.drop=function(b){return this.queue(function(){var e=a(this),d=["position","top","left","opacity"];var i=a.effects.setMode(e,b.options.mode||"hide");var h=b.options.direction||"left";a.effects.save(e,d);e.show();a.effects.createWrapper(e);var f=(h=="up"||h=="down")?"top":"left";var c=(h=="up"||h=="left")?"pos":"neg";var j=b.options.distance||(f=="top"?e.outerHeight({margin:true})/2:e.outerWidth({margin:true})/2);if(i=="show"){e.css("opacity",0).css(f,c=="pos"?-j:j)}var g={opacity:i=="show"?1:0};g[f]=(i=="show"?(c=="pos"?"+=":"-="):(c=="pos"?"-=":"+="))+j;e.animate(g,{queue:false,duration:b.duration,easing:b.options.easing,complete:function(){if(i=="hide"){e.hide()}a.effects.restore(e,d);a.effects.removeWrapper(e);if(b.callback){b.callback.apply(this,arguments)}e.dequeue()}})})}})(jQuery);;/*
 * jQuery UI Effects Explode 1.7.1
 *
 * Copyright (c) 2009 AUTHORS.txt (http://jqueryui.com/about)
 * Dual licensed under the MIT (MIT-LICENSE.txt)
 * and GPL (GPL-LICENSE.txt) licenses.
 *
 * http://docs.jquery.com/UI/Effects/Explode
 *
 * Depends:
 *	effects.core.js
 */
(function(a){a.effects.explode=function(b){return this.queue(function(){var k=b.options.pieces?Math.round(Math.sqrt(b.options.pieces)):3;var e=b.options.pieces?Math.round(Math.sqrt(b.options.pieces)):3;b.options.mode=b.options.mode=="toggle"?(a(this).is(":visible")?"hide":"show"):b.options.mode;var h=a(this).show().css("visibility","hidden");var l=h.offset();l.top-=parseInt(h.css("marginTop"),10)||0;l.left-=parseInt(h.css("marginLeft"),10)||0;var g=h.outerWidth(true);var c=h.outerHeight(true);for(var f=0;f<k;f++){for(var d=0;d<e;d++){h.clone().appendTo("body").wrap("<div></div>").css({position:"absolute",visibility:"visible",left:-d*(g/e),top:-f*(c/k)}).parent().addClass("ui-effects-explode").css({position:"absolute",overflow:"hidden",width:g/e,height:c/k,left:l.left+d*(g/e)+(b.options.mode=="show"?(d-Math.floor(e/2))*(g/e):0),top:l.top+f*(c/k)+(b.options.mode=="show"?(f-Math.floor(k/2))*(c/k):0),opacity:b.options.mode=="show"?0:1}).animate({left:l.left+d*(g/e)+(b.options.mode=="show"?0:(d-Math.floor(e/2))*(g/e)),top:l.top+f*(c/k)+(b.options.mode=="show"?0:(f-Math.floor(k/2))*(c/k)),opacity:b.options.mode=="show"?1:0},b.duration||500)}}setTimeout(function(){b.options.mode=="show"?h.css({visibility:"visible"}):h.css({visibility:"visible"}).hide();if(b.callback){b.callback.apply(h[0])}h.dequeue();a("div.ui-effects-explode").remove()},b.duration||500)})}})(jQuery);;/*
 * jQuery UI Effects Fold 1.7.1
 *
 * Copyright (c) 2009 AUTHORS.txt (http://jqueryui.com/about)
 * Dual licensed under the MIT (MIT-LICENSE.txt)
 * and GPL (GPL-LICENSE.txt) licenses.
 *
 * http://docs.jquery.com/UI/Effects/Fold
 *
 * Depends:
 *	effects.core.js
 */
(function(a){a.effects.fold=function(b){return this.queue(function(){var e=a(this),k=["position","top","left"];var h=a.effects.setMode(e,b.options.mode||"hide");var o=b.options.size||15;var n=!(!b.options.horizFirst);var g=b.duration?b.duration/2:a.fx.speeds._default/2;a.effects.save(e,k);e.show();var d=a.effects.createWrapper(e).css({overflow:"hidden"});var i=((h=="show")!=n);var f=i?["width","height"]:["height","width"];var c=i?[d.width(),d.height()]:[d.height(),d.width()];var j=/([0-9]+)%/.exec(o);if(j){o=parseInt(j[1],10)/100*c[h=="hide"?0:1]}if(h=="show"){d.css(n?{height:0,width:o}:{height:o,width:0})}var m={},l={};m[f[0]]=h=="show"?c[0]:o;l[f[1]]=h=="show"?c[1]:0;d.animate(m,g,b.options.easing).animate(l,g,b.options.easing,function(){if(h=="hide"){e.hide()}a.effects.restore(e,k);a.effects.removeWrapper(e);if(b.callback){b.callback.apply(e[0],arguments)}e.dequeue()})})}})(jQuery);;/*
 * jQuery UI Effects Highlight 1.7.1
 *
 * Copyright (c) 2009 AUTHORS.txt (http://jqueryui.com/about)
 * Dual licensed under the MIT (MIT-LICENSE.txt)
 * and GPL (GPL-LICENSE.txt) licenses.
 *
 * http://docs.jquery.com/UI/Effects/Highlight
 *
 * Depends:
 *	effects.core.js
 */
(function(a){a.effects.highlight=function(b){return this.queue(function(){var e=a(this),d=["backgroundImage","backgroundColor","opacity"];var h=a.effects.setMode(e,b.options.mode||"show");var c=b.options.color||"#ffff99";var g=e.css("backgroundColor");a.effects.save(e,d);e.show();e.css({backgroundImage:"none",backgroundColor:c});var f={backgroundColor:g};if(h=="hide"){f.opacity=0}e.animate(f,{queue:false,duration:b.duration,easing:b.options.easing,complete:function(){if(h=="hide"){e.hide()}a.effects.restore(e,d);if(h=="show"&&a.browser.msie){this.style.removeAttribute("filter")}if(b.callback){b.callback.apply(this,arguments)}e.dequeue()}})})}})(jQuery);;/*
 * jQuery UI Effects Pulsate 1.7.1
 *
 * Copyright (c) 2009 AUTHORS.txt (http://jqueryui.com/about)
 * Dual licensed under the MIT (MIT-LICENSE.txt)
 * and GPL (GPL-LICENSE.txt) licenses.
 *
 * http://docs.jquery.com/UI/Effects/Pulsate
 *
 * Depends:
 *	effects.core.js
 */
(function(a){a.effects.pulsate=function(b){return this.queue(function(){var d=a(this);var g=a.effects.setMode(d,b.options.mode||"show");var f=b.options.times||5;var e=b.duration?b.duration/2:a.fx.speeds._default/2;if(g=="hide"){f--}if(d.is(":hidden")){d.css("opacity",0);d.show();d.animate({opacity:1},e,b.options.easing);f=f-2}for(var c=0;c<f;c++){d.animate({opacity:0},e,b.options.easing).animate({opacity:1},e,b.options.easing)}if(g=="hide"){d.animate({opacity:0},e,b.options.easing,function(){d.hide();if(b.callback){b.callback.apply(this,arguments)}})}else{d.animate({opacity:0},e,b.options.easing).animate({opacity:1},e,b.options.easing,function(){if(b.callback){b.callback.apply(this,arguments)}})}d.queue("fx",function(){d.dequeue()});d.dequeue()})}})(jQuery);;/*
 * jQuery UI Effects Scale 1.7.1
 *
 * Copyright (c) 2009 AUTHORS.txt (http://jqueryui.com/about)
 * Dual licensed under the MIT (MIT-LICENSE.txt)
 * and GPL (GPL-LICENSE.txt) licenses.
 *
 * http://docs.jquery.com/UI/Effects/Scale
 *
 * Depends:
 *	effects.core.js
 */
(function(a){a.effects.puff=function(b){return this.queue(function(){var f=a(this);var c=a.extend(true,{},b.options);var h=a.effects.setMode(f,b.options.mode||"hide");var g=parseInt(b.options.percent,10)||150;c.fade=true;var e={height:f.height(),width:f.width()};var d=g/100;f.from=(h=="hide")?e:{height:e.height*d,width:e.width*d};c.from=f.from;c.percent=(h=="hide")?g:100;c.mode=h;f.effect("scale",c,b.duration,b.callback);f.dequeue()})};a.effects.scale=function(b){return this.queue(function(){var g=a(this);var d=a.extend(true,{},b.options);var j=a.effects.setMode(g,b.options.mode||"effect");var h=parseInt(b.options.percent,10)||(parseInt(b.options.percent,10)==0?0:(j=="hide"?0:100));var i=b.options.direction||"both";var c=b.options.origin;if(j!="effect"){d.origin=c||["middle","center"];d.restore=true}var f={height:g.height(),width:g.width()};g.from=b.options.from||(j=="show"?{height:0,width:0}:f);var e={y:i!="horizontal"?(h/100):1,x:i!="vertical"?(h/100):1};g.to={height:f.height*e.y,width:f.width*e.x};if(b.options.fade){if(j=="show"){g.from.opacity=0;g.to.opacity=1}if(j=="hide"){g.from.opacity=1;g.to.opacity=0}}d.from=g.from;d.to=g.to;d.mode=j;g.effect("size",d,b.duration,b.callback);g.dequeue()})};a.effects.size=function(b){return this.queue(function(){var c=a(this),n=["position","top","left","width","height","overflow","opacity"];var m=["position","top","left","overflow","opacity"];var j=["width","height","overflow"];var p=["fontSize"];var k=["borderTopWidth","borderBottomWidth","paddingTop","paddingBottom"];var f=["borderLeftWidth","borderRightWidth","paddingLeft","paddingRight"];var g=a.effects.setMode(c,b.options.mode||"effect");var i=b.options.restore||false;var e=b.options.scale||"both";var o=b.options.origin;var d={height:c.height(),width:c.width()};c.from=b.options.from||d;c.to=b.options.to||d;if(o){var h=a.effects.getBaseline(o,d);c.from.top=(d.height-c.from.height)*h.y;c.from.left=(d.width-c.from.width)*h.x;c.to.top=(d.height-c.to.height)*h.y;c.to.left=(d.width-c.to.width)*h.x}var l={from:{y:c.from.height/d.height,x:c.from.width/d.width},to:{y:c.to.height/d.height,x:c.to.width/d.width}};if(e=="box"||e=="both"){if(l.from.y!=l.to.y){n=n.concat(k);c.from=a.effects.setTransition(c,k,l.from.y,c.from);c.to=a.effects.setTransition(c,k,l.to.y,c.to)}if(l.from.x!=l.to.x){n=n.concat(f);c.from=a.effects.setTransition(c,f,l.from.x,c.from);c.to=a.effects.setTransition(c,f,l.to.x,c.to)}}if(e=="content"||e=="both"){if(l.from.y!=l.to.y){n=n.concat(p);c.from=a.effects.setTransition(c,p,l.from.y,c.from);c.to=a.effects.setTransition(c,p,l.to.y,c.to)}}a.effects.save(c,i?n:m);c.show();a.effects.createWrapper(c);c.css("overflow","hidden").css(c.from);if(e=="content"||e=="both"){k=k.concat(["marginTop","marginBottom"]).concat(p);f=f.concat(["marginLeft","marginRight"]);j=n.concat(k).concat(f);c.find("*[width]").each(function(){child=a(this);if(i){a.effects.save(child,j)}var q={height:child.height(),width:child.width()};child.from={height:q.height*l.from.y,width:q.width*l.from.x};child.to={height:q.height*l.to.y,width:q.width*l.to.x};if(l.from.y!=l.to.y){child.from=a.effects.setTransition(child,k,l.from.y,child.from);child.to=a.effects.setTransition(child,k,l.to.y,child.to)}if(l.from.x!=l.to.x){child.from=a.effects.setTransition(child,f,l.from.x,child.from);child.to=a.effects.setTransition(child,f,l.to.x,child.to)}child.css(child.from);child.animate(child.to,b.duration,b.options.easing,function(){if(i){a.effects.restore(child,j)}})})}c.animate(c.to,{queue:false,duration:b.duration,easing:b.options.easing,complete:function(){if(g=="hide"){c.hide()}a.effects.restore(c,i?n:m);a.effects.removeWrapper(c);if(b.callback){b.callback.apply(this,arguments)}c.dequeue()}})})}})(jQuery);;/*
 * jQuery UI Effects Shake 1.7.1
 *
 * Copyright (c) 2009 AUTHORS.txt (http://jqueryui.com/about)
 * Dual licensed under the MIT (MIT-LICENSE.txt)
 * and GPL (GPL-LICENSE.txt) licenses.
 *
 * http://docs.jquery.com/UI/Effects/Shake
 *
 * Depends:
 *	effects.core.js
 */
(function(a){a.effects.shake=function(b){return this.queue(function(){var e=a(this),l=["position","top","left"];var k=a.effects.setMode(e,b.options.mode||"effect");var n=b.options.direction||"left";var c=b.options.distance||20;var d=b.options.times||3;var g=b.duration||b.options.duration||140;a.effects.save(e,l);e.show();a.effects.createWrapper(e);var f=(n=="up"||n=="down")?"top":"left";var p=(n=="up"||n=="left")?"pos":"neg";var h={},o={},m={};h[f]=(p=="pos"?"-=":"+=")+c;o[f]=(p=="pos"?"+=":"-=")+c*2;m[f]=(p=="pos"?"-=":"+=")+c*2;e.animate(h,g,b.options.easing);for(var j=1;j<d;j++){e.animate(o,g,b.options.easing).animate(m,g,b.options.easing)}e.animate(o,g,b.options.easing).animate(h,g/2,b.options.easing,function(){a.effects.restore(e,l);a.effects.removeWrapper(e);if(b.callback){b.callback.apply(this,arguments)}});e.queue("fx",function(){e.dequeue()});e.dequeue()})}})(jQuery);;/*
 * jQuery UI Effects Slide 1.7.1
 *
 * Copyright (c) 2009 AUTHORS.txt (http://jqueryui.com/about)
 * Dual licensed under the MIT (MIT-LICENSE.txt)
 * and GPL (GPL-LICENSE.txt) licenses.
 *
 * http://docs.jquery.com/UI/Effects/Slide
 *
 * Depends:
 *	effects.core.js
 */
(function(a){a.effects.slide=function(b){return this.queue(function(){var e=a(this),d=["position","top","left"];var i=a.effects.setMode(e,b.options.mode||"show");var h=b.options.direction||"left";a.effects.save(e,d);e.show();a.effects.createWrapper(e).css({overflow:"hidden"});var f=(h=="up"||h=="down")?"top":"left";var c=(h=="up"||h=="left")?"pos":"neg";var j=b.options.distance||(f=="top"?e.outerHeight({margin:true}):e.outerWidth({margin:true}));if(i=="show"){e.css(f,c=="pos"?-j:j)}var g={};g[f]=(i=="show"?(c=="pos"?"+=":"-="):(c=="pos"?"-=":"+="))+j;e.animate(g,{queue:false,duration:b.duration,easing:b.options.easing,complete:function(){if(i=="hide"){e.hide()}a.effects.restore(e,d);a.effects.removeWrapper(e);if(b.callback){b.callback.apply(this,arguments)}e.dequeue()}})})}})(jQuery);;/*
 * jQuery UI Effects Transfer 1.7.1
 *
 * Copyright (c) 2009 AUTHORS.txt (http://jqueryui.com/about)
 * Dual licensed under the MIT (MIT-LICENSE.txt)
 * and GPL (GPL-LICENSE.txt) licenses.
 *
 * http://docs.jquery.com/UI/Effects/Transfer
 *
 * Depends:
 *	effects.core.js
 */
(function(a){a.effects.transfer=function(b){return this.queue(function(){var f=a(this),h=a(b.options.to),e=h.offset(),g={top:e.top,left:e.left,height:h.innerHeight(),width:h.innerWidth()},d=f.offset(),c=a('<div class="ui-effects-transfer"></div>').appendTo(document.body).addClass(b.options.className).css({top:d.top,left:d.left,height:f.innerHeight(),width:f.innerWidth(),position:"absolute"}).animate(g,b.duration,b.options.easing,function(){c.remove();(b.callback&&b.callback.apply(f[0],arguments));f.dequeue()})})}})(jQuery);;
