# Supplementary material for: LimsPortal and BonsaiLIMS: development of a lab information management system for translational medicine
Source: Source Code Biol Med. 2011 May 13;6:9. doi: 10.1186/1751-0473-6-9 (PMC3113716; doi:10.1186/1751-0473-6-9)
Supplement: Additional file 4 — site_media.zip Graphics required for web GUI interface elements [file 1751-0473-6-9-S4.ZIP › site_media/js/jquery.autocomplete.min.js]

/*
 * Autocomplete - jQuery plugin 1.0.2
 *
 * Copyright (c) 2007 Dylan Verheul, Dan G. Switzer, Anjesh Tuladhar, Jörn Zaefferer
 *
 * Dual licensed under the MIT and GPL licenses:
 *   http://www.opensource.org/licenses/mit-license.php
 *   http://www.gnu.org/licenses/gpl.html
 *
 * Revision: $Id: jquery.autocomplete.js 5747 2008-06-25 18:30:55Z joern.zaefferer $
 *
 */;(function($){$.fn.extend({autocomplete:function(urlOrData,options){var isUrl=typeof urlOrData=="string";options=$.extend({},$.Autocompleter.defaults,{url:isUrl?urlOrData:null,data:isUrl?null:urlOrData,delay:isUrl?$.Autocompleter.defaults.delay:10,max:options&&!options.scroll?10:150},options);options.highlight=options.highlight||function(value){return value;};options.formatMatch=options.formatMatch||options.formatItem;return this.each(function(){new $.Autocompleter(this,options);});},result:function(handler){return this.bind("result",handler);},search:function(handler){return this.trigger("search",[handler]);},flushCache:function(){return this.trigger("flushCache");},setOptions:function(options){return this.trigger("setOptions",[options]);},unautocomplete:function(){return this.trigger("unautocomplete");}});$.Autocompleter=function(input,options){var KEY={UP:38,DOWN:40,DEL:46,TAB:9,RETURN:13,ESC:27,COMMA:188,PAGEUP:33,PAGEDOWN:34,BACKSPACE:8};var $input=$(input).attr("autocomplete","off").addClass(options.inputClass);var timeout;var previousValue="";var cache=$.Autocompleter.Cache(options);var hasFocus=0;var lastKeyPressCode;var config={mouseDownOnSelect:false};var select=$.Autocompleter.Select(options,input,selectCurrent,config);var blockSubmit;$.browser.opera&&$(input.form).bind("submit.autocomplete",function(){if(blockSubmit){blockSubmit=false;return false;}});$input.bind(($.browser.opera?"keypress":"keydown")+".autocomplete",function(event){lastKeyPressCode=event.keyCode;switch(event.keyCode){case KEY.UP:event.preventDefault();if(select.visible()){select.prev();}else{onChange(0,true);}break;case KEY.DOWN:event.preventDefault();if(select.visible()){select.next();}else{onChange(0,true);}break;case KEY.PAGEUP:event.preventDefault();if(select.visible()){select.pageUp();}else{onChange(0,true);}break;case KEY.PAGEDOWN:event.preventDefault();if(select.visible()){select.pageDown();}else{onChange(0,true);}break;case options.multiple&&$.trim(options.multipleSeparator)==","&&KEY.COMMA:case KEY.TAB:case KEY.RETURN:if(selectCurrent()){event.preventDefault();blockSubmit=true;return false;}break;case KEY.ESC:select.hide();break;default:clearTimeout(timeout);timeout=setTimeout(onChange,options.delay);break;}}).focus(function(){hasFocus++;}).blur(function(){hasFocus=0;if(!config.mouseDownOnSelect){hideResults();}}).click(function(){if(hasFocus++>1&&!select.visible()){onChange(0,true);}}).bind("search",function(){var fn=(arguments.length>1)?arguments[1]:null;function findValueCallback(q,data){var result;if(data&&data.length){for(var i=0;i<data.length;i++){if(data[i].result.toLowerCase()==q.toLowerCase()){result=data[i];break;}}}if(typeof fn=="function")fn(result);else $input.trigger("result",result&&[result.data,result.value]);}$.each(trimWords($input.val()),function(i,value){request(value,findValueCallback,findValueCallback);});}).bind("flushCache",function(){cache.flush();}).bind("setOptions",function(){$.extend(options,arguments[1]);if("data"in arguments[1])cache.populate();}).bind("unautocomplete",function(){select.unbind();$input.unbind();$(input.form).unbind(".autocomplete");});function selectCurrent(){var selected=select.selected();if(!selected)return false;var v=selected.result;previousValue=v;if(options.multiple){var words=trimWords($input.val());if(words.length>1){v=words.slice(0,words.length-1).join(options.multipleSeparator)+options.multipleSeparator+v;}v+=options.multipleSeparator;}$input.val(v);hideResultsNow();$input.trigger("result",[selected.data,selected.value]);return true;}function onChange(crap,skipPrevCheck){if(lastKeyPressCode==KEY.DEL){select.hide();return;}var currentValue=$input.val();if(!skipPrevCheck&&currentValue==previousValue)return;previousValue=currentValue;currentValue=lastWord(currentValue);if(currentValue.length>=options.minChars){$input.addClass(options.loadingClass);if(!options.matchCase)currentValue=currentValue.toLowerCase();request(currentValue,receiveData,hideResultsNow);}else{stopLoading();select.hide();}};function trimWords(value){if(!value){return[""];}var words=value.split(options.multipleSeparator);var result=[];$.each(words,function(i,value){if($.trim(value))result[i]=$.trim(value);});return result;}function lastWord(value){if(!options.multiple)return value;var words=trimWords(value);return words[words.length-1];}function autoFill(q,sValue){if(options.autoFill&&(lastWord($input.val()).toLowerCase()==q.toLowerCase())&&lastKeyPressCode!=KEY.BACKSPACE){$input.val($input.val()+sValue.substring(lastWord(previousValue).length));$.Autocompleter.Selection(input,previousValue.length,previousValue.length+sValue.length);}};function hideResults(){clearTimeout(timeout);timeout=setTimeout(hideResultsNow,200);};function hideResultsNow(){var wasVisible=select.visible();select.hide();clearTimeout(timeout);stopLoading();if(options.mustMatch){$input.search(function(result){if(!result){if(options.multiple){var words=trimWords($input.val()).slice(0,-1);$input.val(words.join(options.multipleSeparator)+(words.length?options.multipleSeparator:""));}else
$input.val("");}});}if(wasVisible)$.Autocompleter.Selection(input,input.value.length,input.value.length);};function receiveData(q,data){if(data&&data.length&&hasFocus){stopLoading();select.display(data,q);autoFill(q,data[0].value);select.show();}else{hideResultsNow();}};function request(term,success,failure){if(!options.matchCase)term=term.toLowerCase();var data=cache.load(term);if(data&&data.length){success(term,data);}else if((typeof options.url=="string")&&(options.url.length>0)){var extraParams={timestamp:+new Date()};$.each(options.extraParams,function(key,param){extraParams[key]=typeof param=="function"?param():param;});$.ajax({mode:"abort",port:"autocomplete"+input.name,dataType:options.dataType,url:options.url,data:$.extend({q:lastWord(term),limit:options.max},extraParams),success:function(data){var parsed=options.parse&&options.parse(data)||parse(data);cache.add(term,parsed);success(term,parsed);}});}else{select.emptyList();failure(term);}};function parse(data){var parsed=[];var rows=data.split("\n");for(var i=0;i<rows.length;i++){var row=$.trim(rows[i]);if(row){row=row.split("|");parsed[parsed.length]={data:row,value:row[0],result:options.formatResult&&options.formatResult(row,row[0])||row[0]};}}return parsed;};function stopLoading(){$input.removeClass(options.loadingClass);};};$.Autocompleter.defaults={inputClass:"ac_input",resultsClass:"ac_results",loadingClass:"ac_loading",minChars:1,delay:400,matchCase:false,matchSubset:true,matchContains:false,cacheLength:10,max:100,mustMatch:false,extraParams:{},selectFirst:true,formatItem:function(row){return row[0];},formatMatch:null,autoFill:false,width:0,multiple:false,multipleSeparator:", ",highlight:function(value,term){return value.replace(new RegExp("(?![^&;]+;)(?!<[^<>]*)("+term.replace(/([\^\$\(\)\[\]\{\}\*\.\+\?\|\\])/gi,"\\$1")+")(?![^<>]*>)(?![^&;]+;)","gi"),"<strong>$1</strong>");},scroll:true,scrollHeight:180};$.Autocompleter.Cache=function(options){var data={};var length=0;function matchSubset(s,sub){if(!options.matchCase)s=s.toLowerCase();var i=s.indexOf(sub);if(i==-1)return false;return i==0||options.matchContains;};function add(q,value){if(length>options.cacheLength){flush();}if(!data[q]){length++;}data[q]=value;}function populate(){if(!options.data)return false;var stMatchSets={},nullData=0;if(!options.url)options.cacheLength=1;stMatchSets[""]=[];for(var i=0,ol=options.data.length;i<ol;i++){var rawValue=options.data[i];rawValue=(typeof rawValue=="string")?[rawValue]:rawValue;var value=options.formatMatch(rawValue,i+1,options.data.length);if(value===false)continue;var firstChar=value.charAt(0).toLowerCase();if(!stMatchSets[firstChar])stMatchSets[firstChar]=[];var row={value:value,data:rawValue,result:options.formatResult&&options.formatResult(rawValue)||value};stMatchSets[firstChar].push(row);if(nullData++<options.max){stMatchSets[""].push(row);}};$.each(stMatchSets,function(i,value){options.cacheLength++;add(i,value);});}setTimeout(populate,25);function flush(){data={};length=0;}return{flush:flush,add:add,populate:populate,load:function(q){if(!options.cacheLength||!length)return null;if(!options.url&&options.matchContains){var csub=[];for(var k in data){if(k.length>0){var c=data[k];$.each(c,function(i,x){if(matchSubset(x.value,q)){csub.push(x);}});}}return csub;}else
if(data[q]){return data[q];}else
if(options.matchSubset){for(var i=q.length-1;i>=options.minChars;i--){var c=data[q.substr(0,i)];if(c){var csub=[];$.each(c,function(i,x){if(matchSubset(x.value,q)){csub[csub.length]=x;}});return csub;}}}return null;}};};$.Autocompleter.Select=function(options,input,select,config){var CLASSES={ACTIVE:"ac_over"};var listItems,active=-1,data,term="",needsInit=true,element,list;function init(){if(!needsInit)return;element=$("<div/>").hide().addClass(options.resultsClass).css("position","absolute").appendTo(document.body);list=$("<ul/>").appendTo(element).mouseover(function(event){if(target(event).nodeName&&target(event).nodeName.toUpperCase()=='LI'){active=$("li",list).removeClass(CLASSES.ACTIVE).index(target(event));$(target(event)).addClass(CLASSES.ACTIVE);}}).click(function(event){$(target(event)).addClass(CLASSES.ACTIVE);select();input.focus();return false;}).mousedown(function(){config.mouseDownOnSelect=true;}).mouseup(function(){config.mouseDownOnSelect=false;});if(options.width>0)element.css("width",options.width);needsInit=false;}function target(event){var element=event.target;while(element&&element.tagName!="LI")element=element.parentNode;if(!element)return[];return element;}function moveSelect(step){listItems.slice(active,active+1).removeClass(CLASSES.ACTIVE);movePosition(step);var activeItem=listItems.slice(active,active+1).addClass(CLASSES.ACTIVE);if(options.scroll){var offset=0;listItems.slice(0,active).each(function(){offset+=this.offsetHeight;});if((offset+activeItem[0].offsetHeight-list.scrollTop())>list[0].clientHeight){list.scrollTop(offset+activeItem[0].offsetHeight-list.innerHeight());}else if(offset<list.scrollTop()){list.scrollTop(offset);}}};function movePosition(step){active+=step;if(active<0){active=listItems.size()-1;}else if(active>=listItems.size()){active=0;}}function limitNumberOfItems(available){return options.max&&options.max<available?options.max:available;}function fillList(){list.empty();var max=limitNumberOfItems(data.length);for(var i=0;i<max;i++){if(!data[i])continue;var formatted=options.formatItem(data[i].data,i+1,max,data[i].value,term);if(formatted===false)continue;var li=$("<li/>").html(options.highlight(formatted,term)).addClass(i%2==0?"ac_even":"ac_odd").appendTo(list)[0];$.data(li,"ac_data",data[i]);}listItems=list.find("li");if(options.selectFirst){listItems.slice(0,1).addClass(CLASSES.ACTIVE);active=0;}if($.fn.bgiframe)list.bgiframe();}return{display:function(d,q){init();data=d;term=q;fillList();},next:function(){moveSelect(1);},prev:function(){moveSelect(-1);},pageUp:function(){if(active!=0&&active-8<0){moveSelect(-active);}else{moveSelect(-8);}},pageDown:function(){if(active!=listItems.size()-1&&active+8>listItems.size()){moveSelect(listItems.size()-1-active);}else{moveSelect(8);}},hide:function(){element&&element.hide();listItems&&listItems.removeClass(CLASSES.ACTIVE);active=-1;},visible:function(){return element&&element.is(":visible");},current:function(){return this.visible()&&(listItems.filter("."+CLASSES.ACTIVE)[0]||options.selectFirst&&listItems[0]);},show:function(){var offset=$(input).offset();element.css({width:typeof options.width=="string"||options.width>0?options.width:$(input).width(),top:offset.top+input.offsetHeight,left:offset.left}).show();if(options.scroll){list.scrollTop(0);list.css({maxHeight:options.scrollHeight,overflow:'auto'});if($.browser.msie&&typeof document.body.style.maxHeight==="undefined"){var listHeight=0;listItems.each(function(){listHeight+=this.offsetHeight;});var scrollbarsVisible=listHeight>options.scrollHeight;list.css('height',scrollbarsVisible?options.scrollHeight:listHeight);if(!scrollbarsVisible){listItems.width(list.width()-parseInt(listItems.css("padding-left"))-parseInt(listItems.css("padding-right")));}}}},selected:function(){var selected=listItems&&listItems.filter("."+CLASSES.ACTIVE).removeClass(CLASSES.ACTIVE);return selected&&selected.length&&$.data(selected[0],"ac_data");},emptyList:function(){list&&list.empty();},unbind:function(){element&&element.remove();}};};$.Autocompleter.Selection=function(field,start,end){if(field.createTextRange){var selRange=field.createTextRange();selRange.collapse(true);selRange.moveStart("character",start);selRange.moveEnd("character",end);selRange.select();}else if(field.setSelectionRange){field.setSelectionRange(start,end);}else{if(field.selectionStart){field.selectionStart=start;field.selectionEnd=end;}}field.focus();};})(jQuery);
