# Supplementary material for: LimsPortal and BonsaiLIMS: development of a lab information management system for translational medicine
Source: Source Code Biol Med. 2011 May 13;6:9. doi: 10.1186/1751-0473-6-9 (PMC3113716; doi:10.1186/1751-0473-6-9)
Supplement: Additional file 4 — site_media.zip Graphics required for web GUI interface elements [file 1751-0473-6-9-S4.ZIP › site_media/js/jquery.bgiframe.min.js]

/* Copyright (c) 2006 Brandon Aaron (http://brandonaaron.net)
 * Dual licensed under the MIT (http://www.opensource.org/licenses/mit-license.php) 
 * and GPL (http://www.opensource.org/licenses/gpl-license.php) licenses.
 *
 * $LastChangedDate: 2007-07-22 01:45:56 +0200 (Son, 22 Jul 2007) $
 * $Rev: 2447 $
 *
 * Version 2.1.1
 */
(function($){$.fn.bgIframe=$.fn.bgiframe=function(s){if($.browser.msie&&/6.0/.test(navigator.userAgent)){s=$.extend({top:'auto',left:'auto',width:'auto',height:'auto',opacity:true,src:'javascript:false;'},s||{});var prop=function(n){return n&&n.constructor==Number?n+'px':n;},html='<iframe class="bgiframe"frameborder="0"tabindex="-1"src="'+s.src+'"'+'style="display:block;position:absolute;z-index:-1;'+(s.opacity!==false?'filter:Alpha(Opacity=\'0\');':'')+'top:'+(s.top=='auto'?'expression(((parseInt(this.parentNode.currentStyle.borderTopWidth)||0)*-1)+\'px\')':prop(s.top))+';'+'left:'+(s.left=='auto'?'expression(((parseInt(this.parentNode.currentStyle.borderLeftWidth)||0)*-1)+\'px\')':prop(s.left))+';'+'width:'+(s.width=='auto'?'expression(this.parentNode.offsetWidth+\'px\')':prop(s.width))+';'+'height:'+(s.height=='auto'?'expression(this.parentNode.offsetHeight+\'px\')':prop(s.height))+';'+'"/>';return this.each(function(){if($('> iframe.bgiframe',this).length==0)this.insertBefore(document.createElement(html),this.firstChild);});}return this;};})(jQuery);
